# Supplementary material for: Estimation of population age structure, daily survival rates, and potential to support dengue virus transmission for Florida Keys Aedes aegypti via transcriptional profiling
Source: PLoS Negl Trop Dis. 2024 Aug 13;18(8):e0012350. doi: 10.1371/journal.pntd.0012350 (PMC11321583; doi:10.1371/journal.pntd.0012350)
Supplement: S1 File — (XLSX) [file pntd.0012350.s003.xlsx]

## Sheet: Contents
S1 File - Aedes aegypti field collection data
This file contains the dates, locations, and specimen counts from the Aedes aegypti collections conducted in the Florida Keys.

## Sheet: Collection data
COLLECTION WEEK	NUMBER OF AE. AEGYPTI FEMALES COLLECTED	NUMBER OF TRAPS*	ADDRESS	LOCATION	MOSQUITOES SPECIMENS USED FOR AGE GRADING
2020-11-01	5	1	KEY LIME	KEY LARGO	0		*If there is a 0 in the # of trap column, then there was no trap set that week or there was a trap failure that resulted in 0 mosquitoes
2020-11-01	52	1	ARBOR TECH	KEY LARGO	0
2020-11-01	2	1	143 SUNRISE	KEY LARGO	0
2020-11-01	42	1	CARSONS MARINE	KEY LARGO	0
2020-11-01	39	1	CENTRAL AVE BOAT	KEY LARGO	0
2020-11-01	9	1	HIBISCUS LANE	KEY LARGO	0
2020-11-01	14	1	ACTION MARINE	KEY LARGO	0
2020-11-08	0	0	KEY LIME	KEY LARGO	0
2020-11-08	0	0	ARBOR TECH	KEY LARGO	0
2020-11-08	0	1	144 SUNRISE	KEY LARGO	0
2020-11-08	0	0	CARSONS MARINE	KEY LARGO	0
2020-11-08	0	0	CENTRAL AVE BOAT	KEY LARGO	0
2020-11-08	0	0	HIBISCUS LANE	KEY LARGO	0
2020-11-08	0	0	ACTION MARINE	KEY LARGO	0
2020-11-15	20	1	KEY LIME	KEY LARGO	0
2020-11-15	57	1	ARBOR TECH	KEY LARGO	0
2020-11-15	37	1	145 SUNRISE	KEY LARGO	36
2020-11-15	18	1	CARSONS MARINE	KEY LARGO	0
2020-11-15	18	1	CENTRAL AVE BOAT	KEY LARGO	0
2020-11-15	39	1	HIBISCUS LANE	KEY LARGO	0
2020-11-15	9	1	ACTION MARINE	KEY LARGO	0
2020-11-22	40	1	KEY LIME	KEY LARGO	0
2020-11-22	134	1	ARBOR TECH	KEY LARGO	0
2020-11-22	5	1	146 SUNRISE	KEY LARGO	0
2020-11-22	79	1	CARSONS MARINE	KEY LARGO	0
2020-11-22	12	1	CENTRAL AVE BOAT	KEY LARGO	0
2020-11-22	15	1	HIBISCUS LANE	KEY LARGO	0
2020-11-22	14	1	ACTION MARINE	KEY LARGO	0
2020-11-29	0	1	KEY LIME	KEY LARGO	0
2020-11-29	18	1	ARBOR TECH	KEY LARGO	0
2020-11-29	0	1	147 SUNRISE	KEY LARGO	0
2020-11-29	5	1	CARSONS MARINE	KEY LARGO	0
2020-11-29	11	1	CENTRAL AVE BOAT	KEY LARGO	0
2020-11-29	12	1	HIBISCUS LANE	KEY LARGO	0
2020-11-29	11	1	ACTION MARINE	KEY LARGO	0
2020-11-01	12	1	8TH STREET	MARATHON	0
2020-11-01	3	1	FRED'S BEDS	MARATHON	0
2020-11-01	13	1	OCEAN DRIVE	MARATHON	0
2020-11-08	7	1	8TH STREET	MARATHON	0
2020-11-08	10	1	FRED'S BEDS	MARATHON	7
2020-11-08	10	1	OCEAN DRIVE	MARATHON	10
2020-11-15	12	1	8TH STREET	MARATHON	3
2020-11-15	12	1	FRED'S BEDS	MARATHON	3
2020-11-15	28	1	OCEAN DRIVE	MARATHON	1
2020-11-22	17	1	8TH STREET	MARATHON	4
2020-11-22	6	1	FRED'S BEDS	MARATHON	0
2020-11-22	42	1	OCEAN DRIVE	MARATHON	7
2020-11-29	4	1	8TH STREET	MARATHON	0
2020-11-29	10	1	FRED'S BEDS	MARATHON	5
2020-11-29	5	1	OCEAN DRIVE	MARATHON	0
2020-12-06	0	0	8TH STREET	MARATHON	0
2020-12-06	0	0	FRED'S BEDS	MARATHON	0
2020-12-06	14	1	OCEAN DRIVE	MARATHON	0
2020-12-13	2	1	8TH STREET	MARATHON	0
2020-12-13	0	0	FRED'S BEDS	MARATHON	0
2020-12-13	0	0	OCEAN DRIVE	MARATHON	0
2020-12-20	0	0	8TH STREET	MARATHON	0
2020-12-20	0	0	FRED'S BEDS	MARATHON	0
2020-12-20	0	0	OCEAN DRIVE	MARATHON	0
2020-12-27	13	1	8TH STREET	MARATHON	0
2020-12-27	1	1	FRED'S BEDS	MARATHON	0
2020-12-27	16	1	OCEAN DRIVE	MARATHON	0
2020-11-01	0	0	1121 MARGARET	KEY WEST	0
2020-11-01	0	1	1218 PEARL	KEY WEST	0
2020-11-01	3	1	1306 CATHERINE	KEY WEST	0
2020-11-01	1	1	2437 HARRIS	KEY WEST	0
2020-11-01	0	1	706 AMELIA	KEY WEST	0
2020-11-01	2	1	710 BAKERS	KEY WEST	0
2020-11-01	1	1	719 CHAPMAN	KEY WEST	0
2020-11-01	1	1	803 OLIVIA	KEY WEST	0
2020-11-01	4	1	916 EISENHOWER	KEY WEST	0
2020-11-01	0	1	GARDENS HOTEL	KEY WEST	0
2020-11-01	0	1	INDIGENOUS PARK	KEY WEST	0
2020-11-01	0	1	WEST CEMETERY	KEY WEST	0
2020-11-08	1	1	1121 MARGARET	KEY WEST	0
2020-11-08	0	1	1218 PEARL	KEY WEST	0
2020-11-08	0	1	1306 CATHERINE	KEY WEST	0
2020-11-08	4	1	2437 HARRIS	KEY WEST	4
2020-11-08	0	1	706 AMELIA	KEY WEST	0
2020-11-08	1	1	710 BAKERS	KEY WEST	0
2020-11-08	2	1	719 CHAPMAN	KEY WEST	0
2020-11-08	1	1	803 OLIVIA	KEY WEST	0
2020-11-08	3	1	916 EISENHOWER	KEY WEST	3
2020-11-08	0	1	GARDENS HOTEL	KEY WEST	0
2020-11-08	0	1	INDIGENOUS PARK	KEY WEST	0
2020-11-08	0	1	WEST CEMETERY	KEY WEST	0
2020-11-15	0	1	1121 MARGARET	KEY WEST	0
2020-11-15	0	1	1218 PEARL	KEY WEST	0
2020-11-15	1	1	1306 CATHERINE	KEY WEST	1
2020-11-15	7	1	2437 HARRIS	KEY WEST	7
2020-11-15	2	1	706 AMELIA	KEY WEST	2
2020-11-15	3	1	710 BAKERS	KEY WEST	3
2020-11-15	0	1	719 CHAPMAN	KEY WEST	0
2020-11-15	4	1	803 OLIVIA	KEY WEST	4
2020-11-15	1	1	916 EISENHOWER	KEY WEST	1
2020-11-15	4	1	GARDENS HOTEL	KEY WEST	3
2020-11-15	0	1	INDIGENOUS PARK	KEY WEST	0
2020-11-15	0	1	WEST CEMETERY	KEY WEST	0
2020-11-22	0	1	1121 MARGARET	KEY WEST	0
2020-11-22	2	1	1218 PEARL	KEY WEST	2
2020-11-22	0	1	1306 CATHERINE	KEY WEST	0
2020-11-22	3	1	2437 HARRIS	KEY WEST	1
2020-11-22	3	1	706 AMELIA	KEY WEST	3
2020-11-22	1	1	710 BAKERS	KEY WEST	1
2020-11-22	0	1	719 CHAPMAN	KEY WEST	0
2020-11-22	3	1	803 OLIVIA	KEY WEST	3
2020-11-22	2	1	916 EISENHOWER	KEY WEST	2
2020-11-22	1	1	GARDENS HOTEL	KEY WEST	1
2020-11-22	0	1	INDIGENOUS PARK	KEY WEST	0
2020-11-22	0	1	WEST CEMETERY	KEY WEST	0
2020-11-29	1	1	1121 MARGARET	KEY WEST	1
2020-11-29	2	1	1218 PEARL	KEY WEST	1
2020-11-29	1	1	1306 CATHERINE	KEY WEST	1
2020-11-29	2	1	2437 HARRIS	KEY WEST	0
2020-11-29	0	1	706 AMELIA	KEY WEST	0
2020-11-29	1	1	710 BAKERS	KEY WEST	0
2020-11-29	1	1	719 CHAPMAN	KEY WEST	1
2020-11-29	1	1	803 OLIVIA	KEY WEST	1
2020-11-29	1	1	916 EISENHOWER	KEY WEST	0
2020-11-29	3	1	GARDENS HOTEL	KEY WEST	1
2020-11-29	0	1	INDIGENOUS PARK	KEY WEST	0
2020-11-29	0	1	WEST CEMETERY	KEY WEST	0
2020-12-06	0	1	1121 MARGARET	KEY WEST	0
2020-12-06	0	1	1218 PEARL	KEY WEST	0
2020-12-06	0	1	1306 CATHERINE	KEY WEST	0
2020-12-06	0	1	2437 HARRIS	KEY WEST	0
2020-12-06	0	1	706 AMELIA	KEY WEST	0
2020-12-06	1	1	710 BAKERS	KEY WEST	0
2020-12-06	2	1	719 CHAPMAN	KEY WEST	0
2020-12-06	0	1	803 OLIVIA	KEY WEST	0
2020-12-06	0	1	916 EISENHOWER	KEY WEST	0
2020-12-06	1	1	GARDENS HOTEL	KEY WEST	0
2020-12-06	0	1	INDIGENOUS PARK	KEY WEST	0
2020-12-06	0	1	WEST CEMETERY	KEY WEST	0
2020-12-13	3	1	1121 MARGARET	KEY WEST	0
2020-12-13	2	1	1218 PEARL	KEY WEST	0
2020-12-13	1	1	1306 CATHERINE	KEY WEST	0
2020-12-13	4	1	2437 HARRIS	KEY WEST	0
2020-12-13	3	1	706 AMELIA	KEY WEST	0
2020-12-13	1	1	710 BAKERS	KEY WEST	0
2020-12-13	5	1	719 CHAPMAN	KEY WEST	0
2020-12-13	2	1	803 OLIVIA	KEY WEST	0
2020-12-13	2	1	916 EISENHOWER	KEY WEST	0
2020-12-13	4	1	GARDENS HOTEL	KEY WEST	0
2020-12-13	1	1	INDIGENOUS PARK	KEY WEST	0
2020-12-13	2	0	WEST CEMETERY	KEY WEST	0
2020-12-20	0	1	1121 MARGARET	KEY WEST	0
2020-12-20	2	1	1218 PEARL	KEY WEST	0
2020-12-20	8	1	1306 CATHERINE	KEY WEST	0
2020-12-20	3	1	2437 HARRIS	KEY WEST	0
2020-12-20	3	1	706 AMELIA	KEY WEST	0
2020-12-20	0	1	710 BAKERS	KEY WEST	0
2020-12-20	12	1	719 CHAPMAN	KEY WEST	0
2020-12-20	1	1	803 OLIVIA	KEY WEST	0
2020-12-20	1	1	916 EISENHOWER	KEY WEST	0
2020-12-20	8	1	GARDENS HOTEL	KEY WEST	0
2020-12-20	2	1	INDIGENOUS PARK	KEY WEST	0
2020-12-20	0	1	WEST CEMETERY	KEY WEST	0
