# Supplementary material for: Estimation of population age structure, daily survival rates, and potential to support dengue virus transmission for Florida Keys Aedes aegypti via transcriptional profiling
Source: PLoS Negl Trop Dis. 2024 Aug 13;18(8):e0012350. doi: 10.1371/journal.pntd.0012350 (PMC11321583; doi:10.1371/journal.pntd.0012350)
Supplement: S2 File — (XLSX) [file pntd.0012350.s004.xlsx]

## Sheet: Contents
S2 File - Age predictions for field-collected specimens
This file contains output from gene expression assays (RT-qPCR) and age predictions for each "unknown age" Aedes aegypti specimen collected from the Florida Keys.

## Sheet: Predicted ages
Sample ID	RpS17 mean Ct	Calcium Binding mean Ct	Aquaporin mean Ct	Age Estimate (days)	Predicted Lower	Predicted Upper	Ave of Predicted Lower & Upper	Collection Date	Address	City
L1	18.74	15.33	22.23	1.2441	-4.44791	5.77679	0.66444	2020-11-17	141 Sunrise	Key Largo
L13	19.38	16.56	21.71	3.05093	-5.68181	10.2142	2.2662	2020-11-17	141 Sunrise	Key Largo
L14	18.84	17.05	24.99	13.7775	11.9604	15.442	13.7012	2020-11-17	141 Sunrise	Key Largo
L17	19.68	18.01	28.58	17.8353	13.8405	22.9293	18.3849	2020-11-17	141 Sunrise	Key Largo
L19	19.06	15.17	27.1	5.06546	-0.236423	11.6357	5.69965	2020-11-17	141 Sunrise	Key Largo
L2	21.62	18.6	25.92	5.95536	0.688773	10.3876	5.53816	2020-11-17	141 Sunrise	Key Largo
L20	20.12	17.38	26.66	9.72359	7.44954	11.8716	9.66056	2020-11-17	141 Sunrise	Key Largo
L21	21.02	16.92	24.42	1	-7.44786	4.37248	-1.53769	2020-11-17	141 Sunrise	Key Largo
L23	23.07	19.91	28.25	6.9498	2.69201	10.6006	6.64632	2020-11-17	141 Sunrise	Key Largo
L24	21.1	15.13	25.58	1	-15.4594	-5.15862	-10.309	2020-11-17	141 Sunrise	Key Largo
L25	20.95	16.5	26.82	0.574541	-3.41544	3.67394	0.129249	2020-11-17	141 Sunrise	Key Largo
L26	20.77	18.56	26.83	11.7796	9.46317	13.767	11.6151	2020-11-17	141 Sunrise	Key Largo
L29	19.84	16.66	25.82	6.66688	3.80105	8.97615	6.3886	2020-11-17	141 Sunrise	Key Largo
L3	19.93	14.94	23.58	1	-12.6014	-1.96096	-7.2812	2020-11-17	141 Sunrise	Key Largo
L30	21.31	18.21	27.16	7.4625	4.48067	9.66062	7.07064	2020-11-17	141 Sunrise	Key Largo
L31	20.54	16.49	26.36	2.31204	-1.38744	5.09483	1.85369	2020-11-17	141 Sunrise	Key Largo
L32	17.48	14.95	24.62	10.9501	7.16319	15.5883	11.3758	2020-11-17	141 Sunrise	Key Largo
L33	18.26	18.5	27.1	27.3566	23.2902	32.1904	27.7403	2020-11-17	141 Sunrise	Key Largo
L34	20.35	19.18	25.02	14.6904	9.84765	18.8488	14.3482	2020-11-17	141 Sunrise	Key Largo
L35	19.53	15.61	24.38	0.985737	-3.12075	3.78681	0.333031	2020-11-17	141 Sunrise	Key Largo
L4	18.34	16.53	23.78	12.6493	10.4717	14.5648	12.5182	2020-11-17	141 Sunrise	Key Largo
L5	20.69	16.99	24.17	1.05071	-5.21919	6.19677	0.488791	2020-11-17	141 Sunrise	Key Largo
L6	20.01	15.83	23.46	1	-8.3531	2.74889	-2.80211	2020-11-17	141 Sunrise	Key Largo
L7	18.99	15.84	25.4	7.02549	4.11662	10.0768	7.09672	2020-11-17	141 Sunrise	Key Largo
L8	18.8	15.26	24.13	3.26547	-0.237836	5.84574	2.80395	2020-11-17	141 Sunrise	Key Largo
L9	20.3	15.78	24.32	1	-8.31962	1.11092	-3.60435	2020-11-17	141 Sunrise	Key Largo
M12	20.01	14.46	23.27	1	-17.2147	-5.14142	-11.178	2020-11-25	8th Street	Marathon
M14	21.05	15.64	24.15	1	-15.5638	-2.83348	-9.19863	2020-11-13	Ocean Drive	Marathon
M16	20.28	15.71	23.54	1	-10.7826	0.887648	-4.94749	2020-11-13	Ocean Drive	Marathon
M2	20.51	17.28	25.69	5.6471	1.94415	8.23722	5.09069	2020-11-13	Freds Beds	Marathon
M23	18.17	16.02	24.07	11.4806	9.46464	13.4359	11.4503	2020-11-19	8th Street	Marathon
M24	19.88	16.71	24.42	4.7787	0.576498	8.08601	4.33125	2020-11-19	Ocean Drive	Marathon
M25	17.87	16.49	23.06	14.5172	12.1141	16.6324	14.3732	2020-11-25	8th Street	Marathon
M26	19.54	16.26	26.22	6.93004	3.95325	10.1435	7.04836	2020-11-25	8th Street	Marathon
M28	20.14	18.52	28.58	17.462	14.3971	21.3195	17.8583	2020-11-25	8th Street	Marathon
M29	19.07	16.17	29.46	13.3636	5.63049	23.2401	14.4353	2020-11-25	Ocean Drive	Marathon
M31	20.23	19.64	27.64	20.8498	19.2083	22.7346	20.9715	2020-11-25	Ocean Drive	Marathon
M32	20.19	17.01	31.59	13.2439	4.88706	23.9056	14.3963	2020-11-25	Ocean Drive	Marathon
M34	20.2	16.84	24.4	3.49601	-1.37101	7.45189	3.04044	2020-11-25	Ocean Drive	Marathon
M35	19.16	15.28	25.95	3.57749	-0.206106	7.89906	3.84648	2020-11-25	Ocean Drive	Marathon
M36	20.44	19.4	26.12	16.6127	13.5746	19.3565	16.4656	2020-12-03	Freds Beds	Marathon
M37	20.59	21.32	29.28	27.7771	25.2554	30.9087	28.0821	2020-12-03	Freds Beds	Marathon
M38	20.76	17.97	27.32	9.66793	7.42669	11.7329	9.57982	2020-12-03	Freds Beds	Marathon
M39	18.13	14.65	25.17	5.5575	1.47193	10.5736	6.02277	2020-12-03	Freds Beds	Marathon
M5	20.06	16.57	25.59	4.56543	1.32234	6.96449	4.14341	2020-11-13	Freds Beds	Marathon
M6	18.74	15.2	22.84	1.43383	-3.26434	4.94182	0.83874	2020-11-13	Freds Beds	Marathon
M8	18.73	15.66	24.71	6.75908	3.95252	9.44846	6.70049	2020-11-13	Ocean Drive	Marathon
W04	18.13	15.51	23.62	8.30937	5.71722	10.4419	8.07958	2020-11-13	2437 Harris	Key West
W05	19.11	15.37	24.82	2.87829	-0.650674	5.89147	2.6204	2020-11-19	2437 Harris	Key West
W07	18.14	17.11	24.79	18.367	16.6576	20.3191	18.4884	2020-11-13	916 Eisenhower	Key West
W09	20.7	19.94	27.14	18.7679	16.557	20.853	18.705	2020-11-19	2437 Harris	Key West
W10	20.23	15.58	22.94	1	-13.0314	0.451464	-6.28999	2020-11-19	2437 Harris	Key West
W11	20.09	13.64	22.95	1	-24.4759	-10.505	-17.4905	2020-11-19	2437 Harris	Key West
W12	19.88	16.7	25.52	6.23203	3.15806	8.49076	5.82441	2020-11-19	2437 Harris	Key West
W13	19.96	16.22	25.07	2.62379	-1.20459	5.24933	2.02237	2020-11-19	2437 Harris	Key West
W15	20.55	15.93	24.24	1	-9.59098	0.924026	-4.33348	2020-11-19	803 Olivia	Key West
W16	17.75	19.13	25.6	31.7137	28.7686	35.4407	32.1046	2020-11-19	803 Olivia	Key West
W17	21.3	17.35	26.77	2.85	-0.942742	5.46145	2.25936	2020-11-19	803 Olivia	Key West
W2	20.3	16.29	24.32	1	-5.31629	3.95247	-0.681908	2020-11-13	2437 Harris	Key West
W22	19.38	16.68	26.38	10.3291	7.73019	13.4123	10.5712	2020-11-19	Gardens Hotel	Key West
W23	19.63	17.19	24.74	9.19182	5.99674	11.7491	8.87294	2020-11-19	706 Amelia	Key West
W24	19.88	16.31	25.94	4.75034	1.50202	7.44349	4.47276	2020-11-19	706 Amelia	Key West
W25	20.31	15.69	25.63	1	-5.98218	1.62755	-2.17731	2020-11-19	710 Bakers	Key West
W26	20.26	15.62	24.99	1	-7.26315	0.745906	-3.25862	2020-11-19	710 Bakers	Key West
W27	21.76	19.55	27.56	11.5723	8.57314	14.1149	11.344	2020-11-19	710 Bakers	Key West
W28	19.33	17.23	26.12	13.1016	11.1239	15.3236	13.2238	2020-11-19	1306 Catherine	Key West
W31	21.67	19.48	30.24	14.9318	12.233	18.276	15.2545	2020-11-25	706 Amelia	Key West
W36	20.68	17.94	25.46	7.58035	3.52478	11.057	7.29091	2020-11-25	803 Olivia	Key West
W39	20.33	19.01	26.63	16.1707	14.1455	17.9866	16.066	2020-11-25	1218 Pearl	Key West
W40	18.72	16.93	26.24	15.6049	12.842	19.0682	15.9551	2020-11-25	1218 Pearl	Key West
W41	21.29	19.65	26.62	13.4575	9.82615	16.7886	13.3074	2020-12-03	Gardens Hotel	Key West
W46	19.72	16.41	24.6	4.43952	0.565183	7.12028	3.84273	2020-12-03	1306 Catherine	Key West
W48	19.3	18.49	26.09	19.3402	17.7607	21.0636	19.4121	2020-12-03	1218 Pearl	Key West
W6	19.79	19.79	26.63	22.8837	20.9517	24.9047	22.9282	2020-11-13	2437 Harris	Key West
W8	24.44	24.06	32.64	21.2736	19.4431	23.2018	21.3225	2020-11-13	916 Eisenhower	Key West
