# Supplementary material for: Estimation of population age structure, daily survival rates, and potential to support dengue virus transmission for Florida Keys Aedes aegypti via transcriptional profiling
Source: PLoS Negl Trop Dis. 2024 Aug 13;18(8):e0012350. doi: 10.1371/journal.pntd.0012350 (PMC11321583; doi:10.1371/journal.pntd.0012350)
Supplement: S3 File — (XLSX) [file pntd.0012350.s005.xlsx]

## Sheet: Contents
S3 File - Predictive accuracy of age grading model
This file contains output from gene expression assays (RT-qPCR), age predictions and predictive accuracy estimate for each "known age" Aedes aegypti specimen reared under semi-field conditions in the Florida Keys.

## Sheet: Age predictions
			Mean Ct value
Sample_ID	Sample number	Age	RpS17	Calcium	Aquaporin	Actual Age (nearest whole number)	Predicted age	95% C.I. Upper estimate	95% C.I. Lower estimate	Predictive Accuracy
1.01	1	1	18.2	14.41	22.59	1	-14.7971	-18.7777	-10.982	15.7971
1.03	2	1	19.08	14.35	23.28	1	-9.38595	-13.2978	-5.48825	10.3859
1.04	3	1	17.09	12.36	21.92	1	-9.324	-14.528	-2.74158	10.324
1.06	5	1	19.8	16.02	22.22	1	-8.0134	-11.2087	-4.9832	9.0134
1.07	6	1	20	16.38	25.03	1	-7.85537	-11.2472	-4.30801	8.85537
1.09	8	1	19.73	15.2	25.21	1	-6.29846	-9.83729	-2.23769	7.29846
1.1	9	1	20.08	14.38	21.85	1	-4.0504	-6.94748	-1.23724	5.0504
1.11	10	1	19.77	14.01	22.92	1	-3.02707	-5.89344	-0.330782	4.02707
1.12	11	1	18.96	13.63	22.2	1	-0.220514	-2.59833	2.53831	1.22051
1.13	12	1	20.23	15.05	24.73	1	2.00598	-0.101007	4.04939	1.00598
1.14	13	1	19.29	12.9	23.22	1	3.69237	-1.76621	9.99347	2.69237
1.15	14	1	18.48	13.2	22.57	1	5.22732	3.31002	7.16839	4.22732
5.01	15	5	18.41	15.46	24.78	5	2.60969	-0.886481	6.88042	2.39031
5.02	16	5	20.28	18.41	26.5	5	6.64287	2.9725	10.805	1.64287
5.03	17	5	19.83	17.06	24.13	5	7.71583	4.31945	11.9264	2.71583
5.04	18	5	17.58	14.82	23.69	5	8.22288	5.97789	11.0065	3.22288
5.05	19	5	18.74	14.8	25.46	5	8.58983	6.47691	11.1964	3.58983
5.06	20	5	17.85	14.83	24.75	5	9.47573	6.55048	13.1685	4.47573
5.07	21	5	20.84	18.7	25.49	5	10.5445	5.75665	15.6762	5.54454
5.08	22	5	20.48	18.7	25.65	5	10.8194	9.37752	12.4589	5.81941
5.09	23	5	22.22	19.33	25.71	5	12.7392	8.61022	17.434	7.73925
5.11	24	5	17.43	15.11	22.99	5	13.555	10.3055	16.9045	8.555
5.12	25	5	18.35	15.06	25.55	5	14.8712	13.3952	16.5671	9.87118
5.13	26	5	17.31	15.07	24.86	5	15.2294	12.7973	17.9416	10.2294
9.04	27	9	16.36	15.97	25.24	9	-6.19791	-9.73011	-1.90735	15.1979
9.06	28	9	19.15	16.72	25.23	9	10.1379	7.73937	12.9968	1.13785
9.09	29	9	18.7	16.04	25.5	9	11.3651	9.84281	12.8257	2.36511
9.11	30	9	20.62	15.15	23.67	9	24.6913	19.5881	29.752	15.6913
13.01	31	13	18.04	15.31	22.61	13	8.15817	6.32851	10.5337	4.84183
13.06	32	13	18.59	16.35	24.89	13	10.4025	8.20666	12.9686	2.59749
13.07	33	13	17.12	17.06	24.24	13	12.1061	10.5059	13.8269	0.893879
13.08	34	13	22.89	22.72	28.33	13	23.0253	18.3708	27.8893	10.0253
13.1	36	13	20.04	20.82	26.19	13	24.2191	22.1276	26.4745	11.2191
13.12	38	13	18.48	16.09	23.01	13	27.6024	24.3204	30.8354	14.6024
17.03	39	17	21.2	18.18	28.14	17	9.60253	7.76867	11.4573	7.39747
17.06	40	17	18.18	17.71	23.54	17	11.3659	9.57241	13.3114	5.6341
17.07	41	17	19.24	18.27	25.7	17	17.0245	15.6023	18.5917	0.0244772
17.08	42	17	17.75	15.5	23.88	17	19.0336	17.5394	20.7249	2.03356
17.09	43	17	18.13	16.84	24.29	17	21.0962	18.4354	23.9881	4.09616
21.02	44	21	18.01	17.15	24.75	21	14.4373	12.9406	15.8894	6.56273
21.04	45	21	18.91	18.21	26.91	21	16.7242	14.2936	19.5968	4.27585
21.08	46	21	18.16	16.96	23.93	21	17.1939	15.6111	18.9707	3.80609
21.11	48	21	18.97	17.16	25.37	21	19.4282	17.8619	21.2525	1.57181
21.12	49	21	21	19.64	26.59	21	20.7668	18.3448	23.3166	0.233243
21.13	50	21	17.28	17.4	25.57	21	25.4614	21.6816	29.2675	4.4614
25.01	51	25	18.5	19.38	26.39	25	21.2206	19.5185	23.1828	3.77939
25.12	52	25	17.75	17.25	24.75	25	28.7143	26.3704	31.1961	3.71432
25.14	53	25	17.69	18.74	23.57	25	28.9716	25.6265	32.7343	3.97158
29.06	54	29	17.77	18.25	23.4	29	23.9721	22.0222	26.1046	5.02792
29.12	56	29	18.41	18.48	25.71	29	25.2357	22.3177	28.7828	3.76434
29.15	57	29	19.48	19.79	27.75	29	25.2791	22.8948	27.7385	3.72085
