# Supplementary material for: Estimation of population age structure, daily survival rates, and potential to support dengue virus transmission for Florida Keys Aedes aegypti via transcriptional profiling
Source: PLoS Negl Trop Dis. 2024 Aug 13;18(8):e0012350. doi: 10.1371/journal.pntd.0012350 (PMC11321583; doi:10.1371/journal.pntd.0012350)
Supplement: S4 File — (XLSX) [file pntd.0012350.s006.xlsx]

## Sheet: Contents
S4 File - Linear estimates of daily survival
This files contains the data and graphs used to generate the linear estimates of the daily probability of survival for Aedes aegypti from the Florida Keys
Sections are as follows:
A. Predicted age data for field mosquitoes
Generated via canonical redundancy analysis and bootstrapping, values presented to the nearest whole, positive integer
B. Counts of predicted ages by age class
Compiled from the data presented in A
C. Log(e) + 1 transformed count data
Transformation of B
D. Graphs of predicted age vs log(e)+1 transformed count data
Graphs generated from C
E. Regression coefficients
Retrieved from D
F. Antilog of regression coefficients
Calculated from E. These values serve as the estimates of daily survival for each population

## Sheet: Linear estimate of survival
A. Predicted age data for field mosquitoes						B. Counts of predicted ages by age class							C. Log(e) + 1 transformed count data							D. Graphs of predicted age vs log(e)+1 transformed count data									E. Regression coefficients
Key Largo	Marathon	Key West				Age class	Key Largo	Marathon	Key West	Combined			Age class	Key Largo	Marathon	Key West	Combined													Regression coefficient
0.574541	1	1				2	10	4	6	20			2	2.3979	1.60944	1.94591	3.04452												KL	-0.064
0.985737	1	1				4	2	2	4	8			4	1.09861	1.09861	1.60944	2.19722												MA	-0.0492
1	1	1				6	2	4	2	8			6	1.09861	1.60944	1.09861	2.19722												KW	-0.0488
1	1.43383	1				8	4	2	2	8			8	1.60944	1.09861	1.09861	2.19722												Combined	-0.0776
1	3.49601	1				10	1	1	2	4			10	0.693147	0.693147	1.09861	1.60944
1	3.57749	1				12	2	1	3	6			12	1.09861	0.693147	1.38629	1.94591
1	4.56543	2.62379				14	2	2	1	5			14	1.09861	1.09861	0.693147	1.79176
1.05071	4.7787	2.85				16	1	1	3	5			16	0.693147	0.693147	1.38629	1.79176
1.2441	5.5575	2.87829				18	1	2	1	4			18	0.693147	1.09861	0.693147	1.60944
2.31204	5.6471	4.43952				20	0	0	2	2			20	0	0	1.09861	1.09861												F. Antilog of regression coefficients
3.05093	6.75908	4.75034				22	0	1	1	2			22	0	0.693147	0.693147	1.09861
3.26547	6.93004	6.23203				24	0	0	1	1			24	0	0	0.693147	0.693147													Antilog (R2)
5.06546	9.66793	7.58035				26	0	0	0	0			26	0	0	0	0												KL	0.862979
5.95536	11.4806	8.30937				28	1	1	0	2			28	0.693147	0.693147	0	1.09861												MA	0.892894
6.66688	13.2439	9.19182				30	0	0	1	1			30	0	0	0.693147	0.693147												KW	0.893717
6.9498	13.3636	10.3291																											Combined	0.836373
7.02549	14.5172	11.5723
7.4625	16.6127	13.1016																											These values serve as the linear estimates of p for each population
9.72359	17.462	13.4575
10.9501	20.8498	14.9318
11.7796	27.7771	15.6049
12.6493		16.1707
13.7775		18.367
14.6904		18.7679
17.8353		19.3402
27.3566		21.2736
		22.8837
		31.7137
