# Supplementary material for: Estimation of population age structure, daily survival rates, and potential to support dengue virus transmission for Florida Keys Aedes aegypti via transcriptional profiling
Source: PLoS Negl Trop Dis. 2024 Aug 13;18(8):e0012350. doi: 10.1371/journal.pntd.0012350 (PMC11321583; doi:10.1371/journal.pntd.0012350)
Supplement: S5 File — (XLSX) [file pntd.0012350.s007.xlsx]

## Sheet: Contents
S5 File - Non-linear estimates of daily survival
This file contains bootstrapped age prediction data for Key Largo, Key West, Marathon and the combined data set as a whole, that were used to generate figures 5E-H.
Each of the following sheets shows:
A) A list of age predictions from each data set
B) 500 bootstrapped treations of resampled age predictions
C) A breakdown of those data allocated to the three EIP age categories outlined in the main text
D) Counts of age predictions in two-day age bins
E) Output from equation 2 used to calculate daily survival
F) Median daily survival

## Sheet: Key Largo
A	Raw data	B	Bootstrap #	INDEX($A$2:$A$76, RANDBETWEEN(1, ROWS($A$2:$A$76)),1)
	Key Largo		1	2	3	4	5	6	7	8	9	10	11	12	13	14	15	16	17	18	19	20	21	22	23	24	25	26	27	28	29	30	31	32	33	34	35	36	37	38	39	40	41	42	43	44	45	46	47
	1		18	1	1	15	6	7	1	11	11	7	3	5	11	11	1	7	10	1	1	1	18	1	1	7	7	7	27	1	1	13	1	13	1	15	12	3	1	3	5	7	6	14	1	1	1	1	7
	1		7	3	7	1	5	1	1	15	12	2	1	1	1	11	7	7	1	11	1	6	6	1	3	1	1	12	1	12	1	10	12	2	18	1	5	1	7	1	14	5	1	10	1	27	2	10	1
	1		15	1	7	15	1	7	3	12	15	13	10	27	5	11	5	10	1	3	12	1	2	7	1	7	7	14	7	15	1	3	10	3	5	14	12	5	7	1	1	3	1	2	5	1	13	1	1
	1		1	1	5	7	3	15	1	14	1	11	1	14	6	7	7	1	10	5	1	6	11	13	11	18	1	18	13	15	7	7	1	27	6	18	18	7	10	7	1	1	1	27	13	15	1	12	13
	1		18	1	1	6	1	3	1	1	2	6	7	3	1	3	7	7	12	1	13	27	10	11	14	15	13	7	1	1	1	1	1	1	1	27	13	6	6	12	10	7	12	1	7	3	12	10	7
	1		10	18	3	5	6	1	1	7	5	7	18	2	3	11	1	7	6	13	1	7	15	14	6	1	10	7	1	11	1	6	1	1	13	7	1	7	1	12	2	1	12	10	1	1	10	5	7
	1		11	3	2	10	5	27	1	12	1	7	14	1	1	13	6	1	7	1	7	7	7	18	1	1	7	1	1	10	5	5	1	1	1	1	1	12	13	13	1	18	1	1	7	3	15	7	18
	1		1	7	1	27	7	1	1	1	12	6	7	1	7	10	7	1	1	13	1	7	1	7	1	1	1	1	27	1	11	7	18	5	1	10	1	1	1	1	15	18	11	1	1	10	1	5	14
	1		7	7	10	27	12	14	3	7	10	1	18	1	5	6	1	1	1	1	3	7	15	10	7	2	1	5	27	1	14	1	3	1	2	1	5	7	1	1	1	7	1	1	3	1	7	1	1
	2		1	27	1	1	1	13	1	13	7	6	3	7	3	6	13	1	12	1	1	14	5	5	1	15	7	1	7	1	6	1	1	3	27	14	2	1	1	13	1	1	11	7	18	2	3	1	14
	3		1	1	3	1	1	11	1	1	1	10	27	1	7	1	1	7	1	1	11	7	5	7	11	1	1	1	1	18	7	7	10	1	1	27	7	3	7	1	12	2	15	6	13	10	27	15	1
	3		7	7	7	1	7	15	1	1	1	1	7	13	1	14	5	1	12	1	1	1	27	7	14	7	1	2	10	18	1	1	14	1	7	7	15	3	1	10	7	2	5	7	12	1	6	1	6
	5		7	1	3	1	13	7	1	7	11	27	14	6	7	1	18	14	7	7	1	1	5	5	1	1	5	11	7	1	1	6	5	7	7	10	1	1	1	3	1	1	2	7	14	27	1	1	15
	6		10	1	15	5	6	7	1	5	1	1	7	10	1	1	3	1	7	11	1	1	14	1	3	1	1	1	18	7	1	3	1	10	1	14	6	12	5	3	7	1	14	1	3	14	7	2	14
	7		12	1	13	15	14	10	12	3	1	1	1	10	1	12	1	7	1	7	12	1	6	1	11	1	1	1	1	1	1	27	27	7	3	5	1	14	6	1	10	1	11	15	3	7	5	6	3
	7		1	27	14	1	1	10	1	7	1	15	7	10	1	1	1	6	15	11	7	1	7	7	1	1	5	1	14	6	27	15	7	1	1	1	1	3	12	1	13	3	18	15	6	7	7	7	6
	7		3	7	7	12	27	15	7	10	1	3	3	1	7	5	1	27	1	1	7	1	1	1	14	1	7	1	1	13	10	1	1	1	1	3	1	7	1	1	7	14	5	1	1	1	15	15	18
	7		1	12	18	13	3	13	1	1	18	15	7	15	1	1	15	5	15	15	6	7	2	11	1	14	15	7	10	1	7	12	2	10	3	1	15	10	2	1	18	14	7	1	5	18	6	5	1
	10		1	1	1	1	7	3	1	1	1	3	1	6	1	2	1	14	15	15	1	1	11	1	13	2	2	3	2	15	13	1	15	1	7	6	14	15	1	12	7	18	3	7	1	1	1	10	1
	11		12	2	6	1	13	11	3	1	2	1	1	3	14	11	3	15	11	18	18	7	1	1	14	3	1	5	18	1	18	7	7	12	1	3	10	1	14	1	7	5	10	14	1	1	1	1	7
	12		10	18	1	1	1	10	3	1	1	12	7	1	1	12	1	14	1	1	14	12	1	13	7	1	1	1	11	1	1	1	10	13	1	14	7	1	7	7	2	1	27	27	1	14	3	13	18
	13		3	1	3	18	1	11	6	15	15	13	11	1	15	13	11	11	10	1	3	3	2	7	7	1	10	1	14	1	10	1	6	18	1	1	2	18	1	10	5	5	15	1	7	7	7	15	27
	14		18	1	1	18	1	13	1	7	2	10	27	6	1	1	6	12	1	7	1	1	6	1	1	18	2	1	5	1	1	1	10	18	7	1	2	3	11	1	11	27	12	15	3	3	15	3	6
	15		18	1	1	7	1	18	1	2	3	15	1	1	13	7	10	11	5	7	1	11	1	15	11	12	13	1	27	3	7	7	2	2	7	1	7	27	1	3	10	7	2	7	3	1	2	3	1
	18		1	7	14	1	27	1	14	1	2	5	11	1	1	1	18	13	1	14	14	1	15	2	3	27	7	3	12	1	18	14	7	1	11	1	1	1	7	1	15	1	7	1	1	1	1	5	12
	27		1	5	1	14	18	27	1	12	1	3	10	7	1	14	1	11	2	7	11	3	2	5	7	15	11	11	2	7	13	1	15	5	1	13	3	1	1	7	6	1	18	3	12	12	7	1	6
C	EIP Grouping	1--5	11	16	15	12	13	6	22	12	17	10	9	14	17	10	14	8	12	12	14	13	12	12	12	15	14	17	10	14	12	13	12	16	16	12	14	14	14	16	10	16	10	11	16	14	12	15	8
		6--14	10	6	9	7	10	14	4	12	6	12	13	10	8	16	9	16	11	11	11	12	9	12	14	5	11	8	10	7	11	11	10	7	8	10	9	9	12	10	13	6	11	10	9	8	10	8	13
		15--30+	5	4	2	7	3	6	0	2	3	4	4	2	1	0	3	2	3	3	1	1	5	2	0	6	1	1	6	5	3	2	4	3	2	4	3	3	0	0	3	4	5	5	1	4	4	3	5
		Sum	26	26	26	26	26	26	26	26	26	26	26	26	26	26	26	26	26	26	26	26	26	26	26	26	26	26	26	26	26	26	26	26	26	26	26	26	26	26	26	26	26	26	26	26	26	26	26
		Proportion post EIP	0.192308	0.153846	0.0769231	0.269231	0.115385	0.230769	0	0.0769231	0.115385	0.153846	0.153846	0.0769231	0.0384615	0	0.115385	0.0769231	0.115385	0.115385	0.0384615	0.0384615	0.192308	0.0769231	0	0.230769	0.0384615	0.0384615	0.230769	0.192308	0.115385	0.0769231	0.153846	0.115385	0.0769231	0.153846	0.115385	0.115385	0	0	0.115385	0.153846	0.192308	0.192308	0.0384615	0.153846	0.153846	0.115385	0.192308
		Age category	1	2	3	4	5	6	7	8	9	10	11	12	13	14	15	16	17	18	19	20	21	22	23	24	25	26	27	28	29	30	31	32	33	34	35	36	37	38	39	40	41	42	43	44	45	46	47
		1	9	12	9	10	9	4	18	9	11	5	6	10	13	7	10	7	10	10	12	11	5	8	9	12	10	12	7	13	11	10	8	10	12	9	8	8	12	12	6	9	5	9	9	10	7	8	7
		2	0	1	1	0	0	0	0	1	4	1	0	1	0	1	0	0	1	0	0	0	4	1	0	2	2	1	2	0	0	0	2	2	1	0	3	0	1	0	2	2	2	1	0	1	2	1	0
		3	2	2	4	0	2	2	4	1	1	3	3	2	2	1	2	0	0	1	2	2	0	0	3	1	0	2	0	1	0	2	1	2	2	2	1	5	0	4	0	2	1	1	5	3	2	2	1
		4	0	0	0	0	0	0	0	0	0	0	0	0	0	0	0	0	0	0	0	0	0	0	0	0	0	0	0	0	0	0	0	0	0	0	0	0	0	0	0	0	0	0	0	0	0	0	0
		5	0	1	1	2	2	0	0	1	1	1	0	1	2	1	2	1	1	1	0	0	3	3	0	0	2	2	1	0	1	1	1	2	1	1	2	1	1	0	2	3	2	0	2	0	1	4	0
		6	0	0	1	1	3	0	1	0	0	3	0	3	1	2	2	1	1	0	1	2	3	0	1	0	0	0	0	1	1	2	1	0	1	1	1	1	2	0	1	0	1	1	1	0	2	1	4
		7	4	5	4	2	3	4	1	5	1	3	7	2	4	2	4	6	3	5	3	7	2	6	4	3	6	4	3	2	4	5	3	2	5	2	3	4	5	3	5	4	2	5	3	3	5	2	4
		8	0	0	0	0	0	0	0	0	0	0	0	0	0	0	0	0	0	0	0	0	0	0	0	0	0	0	0	0	0	0	0	0	0	0	0	0	0	0	0	0	0	0	0	0	0	0	0
		9	0	0	0	0	0	0	0	0	0	0	0	0	0	0	0	0	0	0	0	0	0	0	0	0	0	0	0	0	0	0	0	0	0	0	0	0	0	0	0	0	0	0	0	0	0	0	0
		10	3	0	1	1	0	3	0	1	1	2	2	3	0	1	1	1	3	0	0	0	1	1	0	0	2	0	2	1	2	1	4	2	0	2	1	1	1	2	3	0	1	2	0	2	1	3	0
		11	1	0	0	0	0	3	0	1	2	1	2	0	1	5	1	3	1	3	2	1	2	2	4	0	1	2	1	1	1	0	0	0	1	0	0	0	1	0	1	0	3	0	0	0	0	0	0
		12	2	1	0	1	1	0	1	3	2	1	0	0	0	2	0	1	3	0	2	1	0	0	0	1	0	1	1	1	0	1	1	1	0	0	2	2	1	3	1	0	3	0	2	1	1	1	1
		13	0	0	1	1	2	3	0	1	0	2	0	1	1	2	1	1	0	2	1	0	0	2	1	0	2	0	1	1	2	1	0	2	1	1	1	0	1	2	1	0	0	0	2	0	1	1	1
		14	0	0	2	1	1	1	1	1	0	0	2	1	1	2	0	3	0	1	2	1	1	1	4	1	0	1	2	0	1	1	1	0	0	4	1	1	1	0	1	2	1	2	1	2	0	0	3
		15	1	0	1	3	0	3	0	2	2	3	0	1	1	0	1	1	3	2	0	0	3	1	0	3	1	0	0	3	0	1	2	0	0	1	2	1	0	0	2	0	2	3	0	1	3	3	1
		16	0	0	0	0	0	0	0	0	0	0	0	0	0	0	0	0	0	0	0	0	0	0	0	0	0	0	0	0	0	0	0	0	0	0	0	0	0	0	0	0	0	0	0	0	0	0	0
		17	0	0	0	0	0	0	0	0	0	0	0	0	0	0	0	0	0	0	0	0	0	0	0	0	0	0	0	0	0	0	0	0	0	0	0	0	0	0	0	0	0	0	0	0	0	0	0
		18	4	2	1	2	1	1	0	0	1	0	2	0	0	0	2	0	0	1	1	0	1	1	0	2	0	1	2	2	2	0	1	2	1	1	1	1	0	0	1	3	2	0	1	1	0	0	3
		19	0	0	0	0	0	0	0	0	0	0	0	0	0	0	0	0	0	0	0	0	0	0	0	0	0	0	0	0	0	0	0	0	0	0	0	0	0	0	0	0	0	0	0	0	0	0	0
		20	0	0	0	0	0	0	0	0	0	0	0	0	0	0	0	0	0	0	0	0	0	0	0	0	0	0	0	0	0	0	0	0	0	0	0	0	0	0	0	0	0	0	0	0	0	0	0
		21	0	0	0	0	0	0	0	0	0	0	0	0	0	0	0	0	0	0	0	0	0	0	0	0	0	0	0	0	0	0	0	0	0	0	0	0	0	0	0	0	0	0	0	0	0	0	0
		22	0	0	0	0	0	0	0	0	0	0	0	0	0	0	0	0	0	0	0	0	0	0	0	0	0	0	0	0	0	0	0	0	0	0	0	0	0	0	0	0	0	0	0	0	0	0	0
		23	0	0	0	0	0	0	0	0	0	0	0	0	0	0	0	0	0	0	0	0	0	0	0	0	0	0	0	0	0	0	0	0	0	0	0	0	0	0	0	0	0	0	0	0	0	0	0
		24	0	0	0	0	0	0	0	0	0	0	0	0	0	0	0	0	0	0	0	0	0	0	0	0	0	0	0	0	0	0	0	0	0	0	0	0	0	0	0	0	0	0	0	0	0	0	0
		25	0	0	0	0	0	0	0	0	0	0	0	0	0	0	0	0	0	0	0	0	0	0	0	0	0	0	0	0	0	0	0	0	0	0	0	0	0	0	0	0	0	0	0	0	0	0	0
		26	0	0	0	0	0	0	0	0	0	0	0	0	0	0	0	0	0	0	0	0	0	0	0	0	0	0	0	0	0	0	0	0	0	0	0	0	0	0	0	0	0	0	0	0	0	0	0
		27	0	2	0	2	2	2	0	0	0	1	2	1	0	0	0	1	0	0	0	1	1	0	0	1	0	0	4	0	1	1	1	1	1	2	0	1	0	0	0	1	1	2	0	2	1	0	1
		28	0	0	0	0	0	0	0	0	0	0	0	0	0	0	0	0	0	0	0	0	0	0	0	0	0	0	0	0	0	0	0	0	0	0	0	0	0	0	0	0	0	0	0	0	0	0	0
		29	0	0	0	0	0	0	0	0	0	0	0	0	0	0	0	0	0	0	0	0	0	0	0	0	0	0	0	0	0	0	0	0	0	0	0	0	0	0	0	0	0	0	0	0	0	0	0
		30	0	0	0	0	0	0	0	0	0	0	0	0	0	0	0	0	0	0	0	0	0	0	0	0	0	0	0	0	0	0	0	0	0	0	0	0	0	0	0	0	0	0	0	0	0	0	0
		2-day bins
	D	Age category	1	2	3	4	5	6	7	8	9	10	11	12	13	14	15	16	17	18	19	20	21	22	23	24	25	26	27	28	29	30	31	32	33	34	35	36	37	38	39	40	41	42	43	44	45	46	47
		2	9	13	10	10	9	4	18	10	15	6	6	11	13	8	10	7	11	10	12	11	9	9	9	14	12	13	9	13	11	10	10	12	13	9	11	8	13	12	8	11	7	10	9	11	9	9	7
		4	2	2	4	0	2	2	4	1	1	3	3	2	2	1	2	0	0	1	2	2	0	0	3	1	0	2	0	1	0	2	1	2	2	2	1	5	0	4	0	2	1	1	5	3	2	2	1
		6	0	1	2	3	5	0	1	1	1	4	0	4	3	3	4	2	2	1	1	2	6	3	1	0	2	2	1	1	2	3	2	2	2	2	3	2	3	0	3	3	3	1	3	0	3	5	4
		8	4	5	4	2	3	4	1	5	1	3	7	2	4	2	4	6	3	5	3	7	2	6	4	3	6	4	3	2	4	5	3	2	5	2	3	4	5	3	5	4	2	5	3	3	5	2	4
		10	3	0	1	1	0	3	0	1	1	2	2	3	0	1	1	1	3	0	0	0	1	1	0	0	2	0	2	1	2	1	4	2	0	2	1	1	1	2	3	0	1	2	0	2	1	3	0
		12	3	1	0	1	1	3	1	4	4	2	2	0	1	7	1	4	4	3	4	2	2	2	4	1	1	3	2	2	1	1	1	1	1	0	2	2	2	3	2	0	6	0	2	1	1	1	1
		14	0	0	3	2	3	4	1	2	0	2	2	2	2	4	1	4	0	3	3	1	1	3	5	1	2	1	3	1	3	2	1	2	1	5	2	1	2	2	2	2	1	2	3	2	1	1	4
		16	1	0	1	3	0	3	0	2	2	3	0	1	1	0	1	1	3	2	0	0	3	1	0	3	1	0	0	3	0	1	2	0	0	1	2	1	0	0	2	0	2	3	0	1	3	3	1
		18	4	2	1	2	1	1	0	0	1	0	2	0	0	0	2	0	0	1	1	0	1	1	0	2	0	1	2	2	2	0	1	2	1	1	1	1	0	0	1	3	2	0	1	1	0	0	3
		20	0	0	0	0	0	0	0	0	0	0	0	0	0	0	0	0	0	0	0	0	0	0	0	0	0	0	0	0	0	0	0	0	0	0	0	0	0	0	0	0	0	0	0	0	0	0	0
		22	0	0	0	0	0	0	0	0	0	0	0	0	0	0	0	0	0	0	0	0	0	0	0	0	0	0	0	0	0	0	0	0	0	0	0	0	0	0	0	0	0	0	0	0	0	0	0
		24	0	0	0	0	0	0	0	0	0	0	0	0	0	0	0	0	0	0	0	0	0	0	0	0	0	0	0	0	0	0	0	0	0	0	0	0	0	0	0	0	0	0	0	0	0	0	0
		26	0	0	0	0	0	0	0	0	0	0	0	0	0	0	0	0	0	0	0	0	0	0	0	0	0	0	0	0	0	0	0	0	0	0	0	0	0	0	0	0	0	0	0	0	0	0	0
		28	0	2	0	2	2	2	0	0	0	1	2	1	0	0	0	1	0	0	0	1	1	0	0	1	0	0	4	0	1	1	1	1	1	2	0	1	0	0	0	1	1	2	0	2	1	0	1
		30	0	0	0	0	0	0	0	0	0	0	0	0	0	0	0	0	0	0	0	0	0	0	0	0	0	0	0	0	0	0	0	0	0	0	0	0	0	0	0	0	0	0	0	0	0	0	0
j	1-j	jth root	1	2	3	4	5	6	7	8	9	10	11	12	13	14	15	16	17	18	19	20	21	22	23	24	25	26	27	28	29	30	31	32	33	34	35	36	37	38	39	40	41	42	43	44	45	46	47
2	-1	0.5	0.599315	0.720287	0.631733	0.631733	0.599315	0.399543	0.847559	0.631733	0.773712	0.489339	0.489339	0.662568	0.720287	0.56504	0.631733	0.528546	0.662568	0.631733	0.692029	0.662568	0.599315	0.599315	0.599315	0.747477	0.692029	0.720287	0.599315	0.720287	0.662568	0.631733	0.631733	0.692029	0.720287	0.599315	0.662568	0.56504	0.720287	0.692029	0.56504	0.662568	0.528546	0.631733	0.599315	0.662568	0.599315	0.599315	0.528546
4	-3	0.25	0.541433	0.541433	0.643876	0	0.541433	0.541433	0.643876	0.455289	0.455289	0.599194	0.599194	0.541433	0.541433	0.455289	0.541433	0	0	0.455289	0.541433	0.541433	0	0	0.599194	0.455289	0	0.541433	0	0.455289	0	0.541433	0.455289	0.541433	0.541433	0.541433	0.455289	0.680816	0	0.643876	0	0.541433	0.455289	0.455289	0.680816	0.599194	0.541433	0.541433	0.455289
6	-5	0.166667	0	0.599154	0.672528	0.719547	0.78349	0	0.599154	0.599154	0.599154	0.754887	0	0.754887	0.719547	0.719547	0.754887	0.672528	0.672528	0.599154	0.599154	0.672528	0.807664	0.719547	0.599154	0	0.672528	0.672528	0.599154	0.599154	0.672528	0.719547	0.672528	0.672528	0.672528	0.672528	0.719547	0.672528	0.719547	0	0.719547	0.719547	0.719547	0.599154	0.719547	0	0.719547	0.78349	0.754887
8	-7	0.125	0.817376	0.840496	0.817376	0.749537	0.788505	0.817376	0.687328	0.840496	0.687328	0.788505	0.8766	0.749537	0.817376	0.749537	0.817376	0.859871	0.788505	0.840496	0.788505	0.8766	0.749537	0.859871	0.817376	0.788505	0.859871	0.817376	0.788505	0.749537	0.817376	0.840496	0.788505	0.749537	0.840496	0.749537	0.788505	0.817376	0.840496	0.788505	0.840496	0.817376	0.749537	0.840496	0.788505	0.788505	0.840496	0.749537	0.817376
10	-9	0.1	0.833013	0	0.746345	0.746345	0	0.833013	0	0.746345	0.746345	0.799913	0.799913	0.833013	0	0.746345	0.746345	0.746345	0.833013	0	0	0	0.746345	0.746345	0	0	0.799913	0	0.799913	0.746345	0.799913	0.746345	0.857325	0.799913	0	0.799913	0.746345	0.746345	0.746345	0.799913	0.833013	0	0.746345	0.799913	0	0.799913	0.746345	0.833013	0
12	-11	0.0833333	0.864072	0.788479	0	0.788479	0.788479	0.864072	0.788479	0.885037	0.885037	0.835364	0.835364	0	0.788479	0.927288	0.788479	0.885037	0.885037	0.864072	0.885037	0.835364	0.835364	0.835364	0.885037	0.788479	0.788479	0.864072	0.835364	0.835364	0.788479	0.788479	0.788479	0.788479	0.788479	0	0.835364	0.835364	0.835364	0.864072	0.835364	0	0.915453	0	0.835364	0.788479	0.788479	0.788479	0.788479
14	-13	0.0714286	0	0	0.886964	0.861644	0.886964	0.905378	0.820023	0.861644	0	0.861644	0.861644	0.861644	0.861644	0.905378	0.820023	0.905378	0	0.886964	0.886964	0.820023	0.820023	0.886964	0.919925	0.820023	0.861644	0.820023	0.886964	0.820023	0.886964	0.861644	0.820023	0.861644	0.820023	0.919925	0.861644	0.820023	0.861644	0.861644	0.861644	0.861644	0.820023	0.861644	0.886964	0.861644	0.820023	0.820023	0.905378
16	-15	0.0625	0.844506	0	0.844506	0.90453	0	0.90453	0	0.881895	0.881895	0.90453	0	0.844506	0.844506	0	0.844506	0.844506	0.90453	0.881895	0	0	0.90453	0.844506	0	0.90453	0.844506	0	0	0.90453	0	0.844506	0.881895	0	0	0.844506	0.881895	0.844506	0	0	0.881895	0	0.881895	0.90453	0	0.844506	0.90453	0.90453	0.844506
18	-17	0.0555556	0.933229	0.897975	0.864053	0.897975	0.864053	0.864053	0	0	0.864053	0	0.897975	0	0	0	0.897975	0	0	0.864053	0.864053	0	0.864053	0.864053	0	0.897975	0	0.864053	0.897975	0.897975	0.897975	0	0.864053	0.897975	0.864053	0.864053	0.864053	0.864053	0	0	0.864053	0.918432	0.897975	0	0.864053	0.864053	0	0	0.918432
20	-19	0.05	0	0	0	0	0	0	0	0	0	0	0	0	0	0	0	0	0	0	0	0	0	0	0	0	0	0	0	0	0	0	0	0	0	0	0	0	0	0	0	0	0	0	0	0	0	0	0
22	-21	0.0454545	0	0	0	0	0	0	0	0	0	0	0	0	0	0	0	0	0	0	0	0	0	0	0	0	0	0	0	0	0	0	0	0	0	0	0	0	0	0	0	0	0	0	0	0	0	0	0
24	-23	0.0416667	0	0	0	0	0	0	0	0	0	0	0	0	0	0	0	0	0	0	0	0	0	0	0	0	0	0	0	0	0	0	0	0	0	0	0	0	0	0	0	0	0	0	0	0	0	0	0
26	-25	0.0384615	0	0	0	0	0	0	0	0	0	0	0	0	0	0	0	0	0	0	0	0	0	0	0	0	0	0	0	0	0	0	0	0	0	0	0	0	0	0	0	0	0	0	0	0	0	0	0
28	-27	0.0357143	0	0.94555	0	0.94555	0.94555	0.94555	0	0	0	0.92243	0.94555	0.92243	0	0	0	0.92243	0	0	0	0.92243	0.92243	0	0	0.92243	0	0	0.96925	0	0.92243	0.92243	0.92243	0.92243	0.92243	0.94555	0	0.92243	0	0	0	0.92243	0.92243	0.94555	0	0.94555	0.92243	0	0.92243
30	-29	0.0333333	0	0	0	0	0	0	0	0	0	0	0	0	0	0	0	0	0	0	0	0	0	0	0	0	0	0	0	0	0	0	0	0	0	0	0	0	0	0	0	0	0	0	0	0	0	0	0
E
N	717		1	2	3	4	5	6	7	8	9	10	11	12	13	14	15	16	17	18	19	20	21	22	23	24	25	26	27	28	29	30	31	32	33	34	35	36	37	38	39	40	41	42	43	44	45	46	47
Age predictions	26		0.599315	0.720287	0.631733	0.631733	0.599315	0.399543	0.847559	0.631733	0.773712	0.489339	0.489339	0.662568	0.720287	0.56504	0.631733	0.528546	0.662568	0.631733	0.692029	0.662568	0.599315	0.599315	0.599315	0.747477	0.692029	0.720287	0.599315	0.720287	0.662568	0.631733	0.631733	0.692029	0.720287	0.599315	0.662568	0.56504	0.720287	0.692029	0.56504	0.662568	0.528546	0.631733	0.599315	0.662568	0.599315	0.599315	0.528546
θ	0.0362622		0.541433	0.541433	0.643876		0.541433	0.541433	0.643876	0.455289	0.455289	0.599194	0.599194	0.541433	0.541433	0.455289	0.541433			0.455289	0.541433	0.541433			0.599194	0.455289		0.541433		0.455289		0.541433	0.455289	0.541433	0.541433	0.541433	0.455289	0.680816		0.643876		0.541433	0.455289	0.455289	0.680816	0.599194	0.541433	0.541433	0.455289
				0.599154	0.672528	0.719547	0.78349		0.599154	0.599154	0.599154	0.754887		0.754887	0.719547	0.719547	0.754887	0.672528	0.672528	0.599154	0.599154	0.672528	0.807664	0.719547	0.599154		0.672528	0.672528	0.599154	0.599154	0.672528	0.719547	0.672528	0.672528	0.672528	0.672528	0.719547	0.672528	0.719547		0.719547	0.719547	0.719547	0.599154	0.719547		0.719547	0.78349	0.754887
			0.817376	0.840496	0.817376	0.749537	0.788505	0.817376	0.687328	0.840496	0.687328	0.788505	0.8766	0.749537	0.817376	0.749537	0.817376	0.859871	0.788505	0.840496	0.788505	0.8766	0.749537	0.859871	0.817376	0.788505	0.859871	0.817376	0.788505	0.749537	0.817376	0.840496	0.788505	0.749537	0.840496	0.749537	0.788505	0.817376	0.840496	0.788505	0.840496	0.817376	0.749537	0.840496	0.788505	0.788505	0.840496	0.749537	0.817376
			0.833013		0.746345	0.746345		0.833013		0.746345	0.746345	0.799913	0.799913	0.833013		0.746345	0.746345	0.746345	0.833013				0.746345	0.746345			0.799913		0.799913	0.746345	0.799913	0.746345	0.857325	0.799913		0.799913	0.746345	0.746345	0.746345	0.799913	0.833013		0.746345	0.799913		0.799913	0.746345	0.833013
			0.864072	0.788479		0.788479	0.788479	0.864072	0.788479	0.885037	0.885037	0.835364	0.835364		0.788479	0.927288	0.788479	0.885037	0.885037	0.864072	0.885037	0.835364	0.835364	0.835364	0.885037	0.788479	0.788479	0.864072	0.835364	0.835364	0.788479	0.788479	0.788479	0.788479	0.788479		0.835364	0.835364	0.835364	0.864072	0.835364		0.915453		0.835364	0.788479	0.788479	0.788479	0.788479
					0.886964	0.861644	0.886964	0.905378	0.820023	0.861644		0.861644	0.861644	0.861644	0.861644	0.905378	0.820023	0.905378		0.886964	0.886964	0.820023	0.820023	0.886964	0.919925	0.820023	0.861644	0.820023	0.886964	0.820023	0.886964	0.861644	0.820023	0.861644	0.820023	0.919925	0.861644	0.820023	0.861644	0.861644	0.861644	0.861644	0.820023	0.861644	0.886964	0.861644	0.820023	0.820023	0.905378
			0.844506		0.844506	0.90453		0.90453		0.881895	0.881895	0.90453		0.844506	0.844506		0.844506	0.844506	0.90453	0.881895			0.90453	0.844506		0.90453	0.844506			0.90453		0.844506	0.881895			0.844506	0.881895	0.844506			0.881895		0.881895	0.90453		0.844506	0.90453	0.90453	0.844506
			0.933229	0.897975	0.864053	0.897975	0.864053	0.864053			0.864053		0.897975				0.897975			0.864053	0.864053		0.864053	0.864053		0.897975		0.864053	0.897975	0.897975	0.897975		0.864053	0.897975	0.864053	0.864053	0.864053	0.864053			0.864053	0.918432	0.897975		0.864053	0.864053			0.918432
				0.94555		0.94555	0.94555	0.94555				0.92243	0.94555	0.92243				0.92243				0.92243	0.92243			0.92243			0.96925		0.92243	0.92243	0.92243	0.92243	0.92243	0.94555		0.92243				0.92243	0.92243	0.94555		0.94555	0.92243		0.92243
[truncated: 455 more columns]

## Sheet: Key West
A	Raw data	B	Bootstrap #	INDEX($A$2:$A$76, RANDBETWEEN(1, ROWS($A$2:$A$76)),1)
	Key West		1	2	3	4	5	6	7	8	9	10	11	12	13	14	15	16	17	18	19	20	21	22	23	24	25	26	27	28	29	30	31	32	33	34	35	36	37	38	39	40	41	42	43	44	45	46	47
	1		1	13	3	23	6	18	18	1	23	1	1	23	19	12	8	32	4	10	18	1	16	4	5	8	5	1	6	1	5	16	16	21	12	6	13	4	6	1	13	6	21	6	6	8	8	1	18
	1		21	23	6	16	8	8	23	1	3	23	9	8	3	32	16	8	16	8	8	1	1	1	16	1	23	10	1	3	18	18	19	18	3	1	13	10	15	1	32	3	3	19	3	1	21	3	1
	1		1	15	3	1	1	1	10	12	21	6	18	5	12	3	3	16	32	6	3	1	15	9	13	10	3	12	10	9	1	10	3	32	4	16	13	18	18	18	13	32	19	12	8	3	16	13	1
	1		1	16	13	18	16	18	9	3	32	8	3	1	19	1	15	18	5	15	13	5	1	13	1	16	18	12	18	18	3	4	4	6	1	1	16	6	21	18	18	1	3	16	8	4	13	16	5
	1		16	16	23	21	23	1	9	13	13	3	3	10	1	3	13	4	18	21	13	19	3	1	1	9	12	21	18	16	8	19	1	9	21	13	16	10	8	9	4	18	13	1	10	16	1	9	3
	1		19	32	5	12	15	8	13	3	32	1	16	6	15	8	1	13	23	4	1	9	13	13	16	5	12	13	1	8	19	18	3	1	3	3	1	1	13	13	18	4	13	3	1	32	6	23	8
	3		3	5	8	1	8	12	8	1	9	10	13	32	4	12	18	16	21	1	1	15	1	1	1	9	19	1	3	8	1	8	16	1	1	5	1	1	6	1	15	13	6	3	13	21	12	3	6
	3		16	4	18	19	3	8	12	18	4	1	3	1	1	3	18	15	3	8	18	6	9	10	12	1	15	21	10	1	1	18	1	10	1	15	3	4	3	19	16	18	5	3	1	3	23	16	16
	3		3	1	3	8	1	3	16	9	19	3	3	19	3	13	1	3	15	18	8	1	16	3	8	1	1	19	23	9	15	3	9	1	13	1	19	3	1	16	18	32	18	12	4	3	6	1	1
	4		18	8	15	1	13	5	1	12	3	13	32	4	32	13	3	18	18	13	15	8	13	19	8	8	1	1	4	1	18	5	16	21	15	3	15	5	3	12	1	3	3	32	1	18	8	3	16
	5		1	3	32	32	8	9	8	10	1	8	19	3	3	6	5	23	18	10	3	1	32	1	1	15	16	5	9	1	21	1	16	1	19	12	15	10	1	5	13	1	23	8	13	1	1	1	18
	6		12	13	5	19	13	1	1	3	21	3	21	1	3	18	21	10	3	32	10	18	6	1	1	18	6	3	18	15	6	13	1	10	1	9	18	18	1	16	21	1	1	8	6	15	3	16	1
	8		10	23	1	15	1	8	4	3	16	1	9	1	16	3	13	3	4	19	4	4	19	1	1	15	1	21	19	8	16	8	15	9	13	32	13	16	23	13	23	8	10	10	18	32	16	1	1
	8		5	1	18	3	18	1	3	15	1	1	21	16	3	15	9	3	3	1	1	21	1	5	18	10	6	23	3	3	4	10	4	1	19	3	23	1	19	13	3	1	13	18	18	32	3	10	4
	9		12	16	18	13	23	9	16	19	13	5	18	1	19	18	23	3	8	1	19	8	8	18	32	21	6	21	32	18	21	1	13	3	3	13	1	8	13	6	1	13	10	15	15	10	8	3	5
	10		1	8	8	23	13	9	16	21	8	16	3	8	3	21	1	23	1	3	12	3	5	13	1	1	16	8	32	5	12	4	3	3	16	8	32	1	10	8	18	1	5	16	12	1	3	18	23
	12		12	4	15	16	18	8	5	16	1	1	3	3	18	1	1	6	16	23	10	3	8	13	9	18	1	12	4	3	6	3	1	6	19	3	32	3	19	5	1	1	1	32	3	18	3	4	3
	13		18	3	1	3	6	10	18	12	12	4	23	4	8	16	1	12	16	1	1	8	3	6	8	16	5	32	1	13	10	3	1	1	1	12	23	8	16	13	23	19	18	13	1	3	6	12	1
	13		16	1	3	5	1	16	19	6	10	16	21	10	6	32	4	9	23	10	13	1	15	23	1	1	15	4	21	16	16	1	13	32	18	23	18	9	1	23	18	3	18	16	18	1	13	5	13
	15		15	15	8	5	8	1	21	13	1	16	19	12	15	4	3	9	13	1	1	16	3	18	12	13	21	5	5	1	12	23	1	12	13	23	3	1	23	6	21	19	23	6	19	1	1	5	3
	16		1	1	10	4	8	1	13	9	12	1	1	8	13	10	4	1	4	1	8	16	12	15	4	1	1	1	3	10	3	1	13	4	18	32	21	32	3	9	18	3	8	13	23	15	23	10	1
	16		9	8	23	8	3	8	3	21	16	8	5	16	18	3	1	1	13	4	12	8	1	3	23	10	10	32	1	19	3	3	6	15	8	23	1	4	1	1	4	8	32	1	6	6	15	8	1
	18		12	5	10	19	1	18	8	13	32	13	15	18	21	9	21	3	1	19	21	1	16	18	10	1	15	3	13	12	3	23	6	16	16	3	18	16	32	13	8	16	1	23	13	1	3	1	1
	18		1	9	9	1	18	4	1	15	1	8	18	6	15	1	21	3	19	1	1	4	23	19	3	1	1	13	1	1	1	21	15	32	16	16	1	6	18	1	23	1	13	3	18	1	8	21	3
	19		21	5	23	3	1	23	16	19	16	1	15	18	32	4	32	16	9	6	3	18	3	3	16	16	16	3	19	23	16	16	1	5	5	3	13	5	3	16	1	16	1	1	13	1	15	5	18
	21		32	13	13	8	16	12	1	18	21	16	1	1	8	1	19	15	18	32	13	1	19	19	21	3	16	5	1	8	21	1	10	12	16	16	1	1	3	13	1	1	3	23	4	13	5	16	8
	23		1	1	1	13	16	32	3	3	18	6	8	1	21	8	3	10	4	13	4	18	21	23	3	21	5	6	16	3	15	3	6	16	1	3	3	12	15	21	1	13	32	1	1	15	1	1	1
	32		5	8	15	10	18	8	1	1	4	3	8	13	23	23	1	10	8	15	1	16	6	5	4	9	1	1	1	8	1	3	6	3	16	1	12	19	12	8	5	18	6	1	1	13	3	8	4
C	EIP Grouping	1--5	12	12	9	10	8	9	10	9	9	14	10	12	9	11	14	9	10	10	12	13	10	12	13	10	11	12	13	11	11	14	12	11	11	12	9	13	10	7	10	13	10	9	10	13	11	14	18
		6--14	6	8	9	7	10	13	9	10	7	9	5	9	5	9	4	9	5	9	11	6	8	7	8	9	6	8	5	10	6	5	9	8	5	7	6	9	7	13	4	6	9	9	11	5	10	7	4
		15--30+	10	8	10	11	10	6	9	9	12	5	13	7	14	8	10	10	13	9	5	9	10	9	7	9	11	8	10	7	11	9	7	9	12	9	13	6	11	8	14	9	9	10	7	10	7	7	6
		Sum	28	28	28	28	28	28	28	28	28	28	28	28	28	28	28	28	28	28	28	28	28	28	28	28	28	28	28	28	28	28	28	28	28	28	28	28	28	28	28	28	28	28	28	28	28	28	28
		Proportion post EIP	0.357143	0.285714	0.357143	0.392857	0.357143	0.214286	0.321429	0.321429	0.428571	0.178571	0.464286	0.25	0.5	0.285714	0.357143	0.357143	0.464286	0.321429	0.178571	0.321429	0.357143	0.321429	0.25	0.321429	0.392857	0.285714	0.357143	0.25	0.392857	0.321429	0.25	0.321429	0.428571	0.321429	0.464286	0.214286	0.392857	0.285714	0.5	0.321429	0.321429	0.357143	0.25	0.357143	0.25	0.25	0.214286
		Age category	1	2	3	4	5	6	7	8	9	10	11	12	13	14	15	16	17	18	19	20	21	22	23	24	25	26	27	28	29	30	31	32	33	34	35	36	37	38	39	40	41	42	43	44	45	46	47
		1	8	5	3	4	6	6	5	4	5	8	3	7	2	4	7	2	2	7	7	8	5	6	8	8	7	5	7	6	5	5	7	6	6	4	6	6	5	5	6	8	4	5	6	8	4	6	10
		2	0	0	0	0	0	0	0	0	0	0	0	0	0	0	0	0	0	0	0	0	0	0	0	0	0	0	0	0	0	0	0	0	0	0	0	0	0	0	0	0	0	0	0	0	0	0	0
		3	2	2	4	3	2	1	3	5	2	4	6	2	6	5	4	6	3	1	3	2	4	3	2	1	1	3	3	4	4	6	3	3	3	7	3	2	5	0	1	4	4	4	2	4	6	4	4
		4	0	2	0	1	0	1	1	0	2	1	0	2	1	2	2	1	4	2	2	2	0	1	2	0	0	1	2	0	1	2	2	1	1	0	0	3	0	0	2	1	0	0	2	1	0	1	2
		5	2	3	2	2	0	1	1	0	0	1	1	1	0	0	1	0	1	0	0	1	1	2	1	1	3	3	1	1	1	1	0	1	1	1	0	2	0	2	1	0	2	0	0	0	1	3	2
		6	0	0	1	0	2	0	0	1	0	2	0	2	1	1	0	1	0	2	0	1	2	1	0	0	3	1	1	0	2	0	4	2	0	1	0	2	2	2	0	1	2	2	3	1	3	0	1
		7	0	0	0	0	0	0	0	0	0	0	0	0	0	0	0	0	0	0	0	0	0	0	0	0	0	0	0	0	0	0	0	0	0	0	0	0	0	0	0	0	0	0	0	0	0	0	0
		8	0	4	3	3	5	7	3	0	1	4	2	3	2	2	1	1	2	2	3	4	2	0	3	2	0	1	0	5	1	2	0	0	1	1	0	2	1	2	1	2	1	2	2	1	4	2	2
		9	1	1	1	0	0	3	2	2	1	0	2	0	0	1	1	2	1	0	0	1	1	1	1	3	0	0	1	2	0	0	1	2	0	1	0	1	0	2	0	0	0	0	0	0	0	1	0
		10	1	0	2	1	0	1	1	1	1	1	0	2	0	1	0	3	0	3	2	0	0	1	1	3	1	1	2	1	1	2	1	2	0	0	0	3	1	0	0	0	2	1	1	1	0	2	0
		11	0	0	0	0	0	0	0	0	0	0	0	0	0	0	0	0	0	0	0	0	0	0	0	0	0	0	0	0	0	0	0	0	0	0	0	0	0	0	0	0	0	0	0	0	0	0	0
		12	4	0	0	1	0	2	1	3	2	0	0	1	1	2	0	1	0	0	2	0	1	0	2	0	2	3	0	1	2	0	0	2	1	2	1	1	1	1	0	0	0	2	1	0	1	1	0
		13	0	3	2	2	3	0	2	3	2	2	1	1	1	2	2	1	2	2	4	0	2	4	1	1	0	2	1	1	0	1	3	0	3	2	5	0	2	6	3	3	4	2	4	2	2	1	1
		14	0	0	0	0	0	0	0	0	0	0	0	0	0	0	0	0	0	0	0	0	0	0	0	0	0	0	0	0	0	0	0	0	0	0	0	0	0	0	0	0	0	0	0	0	0	0	0
		15	1	2	3	1	1	0	0	2	0	0	2	0	3	1	1	2	1	2	1	1	2	1	0	2	3	0	0	1	2	0	2	1	1	1	2	0	2	0	1	0	0	1	1	3	2	0	0
		16	3	3	0	2	3	1	4	1	3	4	1	2	1	1	1	3	3	0	0	3	3	0	3	3	4	0	1	2	3	2	4	2	5	3	2	2	1	3	1	2	0	3	0	1	2	4	2
		17	0	0	0	0	0	0	0	0	0	0	0	0	0	0	0	0	0	0	0	0	0	0	0	0	0	0	0	0	0	0	0	0	0	0	0	0	0	0	0	0	0	0	0	0	0	0	0
		18	2	0	3	1	4	3	2	2	1	0	3	2	2	2	2	2	4	1	2	3	0	3	1	2	1	0	3	2	2	3	0	1	2	0	3	2	2	2	6	3	3	1	4	2	0	1	3
		19	1	0	0	3	0	0	1	2	1	0	2	1	3	0	1	0	1	2	1	1	2	3	0	0	1	1	2	1	1	1	1	0	3	0	1	1	2	1	0	2	1	1	1	0	0	0	0
		20	0	0	0	0	0	0	0	0	0	0	0	0	0	0	0	0	0	0	0	0	0	0	0	0	0	0	0	0	0	0	0	0	0	0	0	0	0	0	0	0	0	0	0	0	0	0	0
		21	2	0	0	1	0	0	1	2	3	0	3	0	2	1	3	0	1	1	1	1	1	0	1	2	1	4	1	0	3	1	0	2	1	0	1	0	1	1	2	0	1	0	0	1	1	1	0
		22	0	0	0	0	0	0	0	0	0	0	0	0	0	0	0	0	0	0	0	0	0	0	0	0	0	0	0	0	0	0	0	0	0	0	0	0	0	0	0	0	0	0	0	0	0	0	0
		23	0	2	3	2	2	1	1	0	1	1	1	1	1	1	1	2	2	1	0	0	1	2	1	0	1	1	1	1	0	2	0	0	0	3	2	0	2	1	3	0	2	2	1	0	2	1	1
		24	0	0	0	0	0	0	0	0	0	0	0	0	0	0	0	0	0	0	0	0	0	0	0	0	0	0	0	0	0	0	0	0	0	0	0	0	0	0	0	0	0	0	0	0	0	0	0
		25	0	0	0	0	0	0	0	0	0	0	0	0	0	0	0	0	0	0	0	0	0	0	0	0	0	0	0	0	0	0	0	0	0	0	0	0	0	0	0	0	0	0	0	0	0	0	0
		26	0	0	0	0	0	0	0	0	0	0	0	0	0	0	0	0	0	0	0	0	0	0	0	0	0	0	0	0	0	0	0	0	0	0	0	0	0	0	0	0	0	0	0	0	0	0	0
		27	0	0	0	0	0	0	0	0	0	0	0	0	0	0	0	0	0	0	0	0	0	0	0	0	0	0	0	0	0	0	0	0	0	0	0	0	0	0	0	0	0	0	0	0	0	0	0
		28	0	0	0	0	0	0	0	0	0	0	0	0	0	0	0	0	0	0	0	0	0	0	0	0	0	0	0	0	0	0	0	0	0	0	0	0	0	0	0	0	0	0	0	0	0	0	0
		29	0	0	0	0	0	0	0	0	0	0	0	0	0	0	0	0	0	0	0	0	0	0	0	0	0	0	0	0	0	0	0	0	0	0	0	0	0	0	0	0	0	0	0	0	0	0	0
		30	1	1	1	1	0	1	0	0	3	0	1	1	2	2	1	1	1	2	0	0	1	0	1	0	0	2	2	0	0	0	0	3	0	2	2	1	1	0	1	2	2	2	0	3	0	0	0
	D	2-day bins
		Age category	1	2	3	4	5	6	7	8	9	10	11	12	13	14	15	16	17	18	19	20	21	22	23	24	25	26	27	28	29	30	31	32	33	34	35	36	37	38	39	40	41	42	43	44	45	46	47
		2	8	5	3	4	6	6	5	4	5	8	3	7	2	4	7	2	2	7	7	8	5	6	8	8	7	5	7	6	5	5	7	6	6	4	6	6	5	5	6	8	4	5	6	8	4	6	10
		4	2	4	4	4	2	2	4	5	4	5	6	4	7	7	6	7	7	3	5	4	4	4	4	1	1	4	5	4	5	8	5	4	4	7	3	5	5	0	3	5	4	4	4	5	6	5	6
		6	2	3	3	2	2	1	1	1	0	3	1	3	1	1	1	1	1	2	0	2	3	3	1	1	6	4	2	1	3	1	4	3	1	2	0	4	2	4	1	1	4	2	3	1	4	3	3
		8	0	4	3	3	5	7	3	0	1	4	2	3	2	2	1	1	2	2	3	4	2	0	3	2	0	1	0	5	1	2	0	0	1	1	0	2	1	2	1	2	1	2	2	1	4	2	2
		10	2	1	3	1	0	4	3	3	2	1	2	2	0	2	1	5	1	3	2	1	1	2	2	6	1	1	3	3	1	2	2	4	0	1	0	4	1	2	0	0	2	1	1	1	0	3	0
		12	4	0	0	1	0	2	1	3	2	0	0	1	1	2	0	1	0	0	2	0	1	0	2	0	2	3	0	1	2	0	0	2	1	2	1	1	1	1	0	0	0	2	1	0	1	1	0
		14	0	3	2	2	3	0	2	3	2	2	1	1	1	2	2	1	2	2	4	0	2	4	1	1	0	2	1	1	0	1	3	0	3	2	5	0	2	6	3	3	4	2	4	2	2	1	1
		16	4	5	3	3	4	1	4	3	3	4	3	2	4	2	2	5	4	2	1	4	5	1	3	5	7	0	1	3	5	2	6	3	6	4	4	2	3	3	2	2	0	4	1	4	4	4	2
		18	2	0	3	1	4	3	2	2	1	0	3	2	2	2	2	2	4	1	2	3	0	3	1	2	1	0	3	2	2	3	0	1	2	0	3	2	2	2	6	3	3	1	4	2	0	1	3
		20	1	0	0	3	0	0	1	2	1	0	2	1	3	0	1	0	1	2	1	1	2	3	0	0	1	1	2	1	1	1	1	0	3	0	1	1	2	1	0	2	1	1	1	0	0	0	0
		22	2	0	0	1	0	0	1	2	3	0	3	0	2	1	3	0	1	1	1	1	1	0	1	2	1	4	1	0	3	1	0	2	1	0	1	0	1	1	2	0	1	0	0	1	1	1	0
		24	0	2	3	2	2	1	1	0	1	1	1	1	1	1	1	2	2	1	0	0	1	2	1	0	1	1	1	1	0	2	0	0	0	3	2	0	2	1	3	0	2	2	1	0	2	1	1
		26	0	0	0	0	0	0	0	0	0	0	0	0	0	0	0	0	0	0	0	0	0	0	0	0	0	0	0	0	0	0	0	0	0	0	0	0	0	0	0	0	0	0	0	0	0	0	0
		28	0	0	0	0	0	0	0	0	0	0	0	0	0	0	0	0	0	0	0	0	0	0	0	0	0	0	0	0	0	0	0	0	0	0	0	0	0	0	0	0	0	0	0	0	0	0	0
		30	1	1	1	1	0	1	0	0	3	0	1	1	2	2	1	1	1	2	0	0	1	0	1	0	0	2	2	0	0	0	0	3	0	2	2	1	1	0	1	2	2	2	0	3	0	0	0
j	1-j	jth root	1	2	3	4	5	6	7	8	9	10	11	12	13	14	15	16	17	18	19	20	21	22	23	24	25	26	27	28	29	30	31	32	33	34	35	36	37	38	39	40	41	42	43	44	45	46	47
2	-1	0.5	0.593617	0.469295	0.363515	0.41975	0.514087	0.514087	0.469295	0.41975	0.469295	0.593617	0.363515	0.555278	0.296808	0.41975	0.555278	0.296808	0.296808	0.555278	0.555278	0.593617	0.469295	0.514087	0.593617	0.593617	0.555278	0.469295	0.555278	0.514087	0.469295	0.469295	0.555278	0.514087	0.514087	0.41975	0.514087	0.514087	0.469295	0.469295	0.514087	0.593617	0.41975	0.469295	0.514087	0.593617	0.41975	0.514087	0.663684
4	-3	0.25	0.605032	0.719508	0.719508	0.719508	0.605032	0.605032	0.719508	0.760787	0.719508	0.760787	0.796267	0.719508	0.827552	0.827552	0.796267	0.827552	0.827552	0.669578	0.760787	0.719508	0.719508	0.719508	0.719508	0.508769	0.508769	0.719508	0.760787	0.719508	0.760787	0.855644	0.760787	0.719508	0.719508	0.827552	0.669578	0.760787	0.760787	0	0.669578	0.760787	0.719508	0.719508	0.719508	0.760787	0.796267	0.760787	0.796267
6	-5	0.166667	0.767148	0.820782	0.820782	0.767148	0.767148	0.683451	0.683451	0.683451	0	0.820782	0.683451	0.820782	0.683451	0.683451	0.683451	0.683451	0.683451	0.767148	0	0.767148	0.820782	0.820782	0.683451	0.683451	0.921296	0.861094	0.767148	0.683451	0.820782	0.683451	0.861094	0.820782	0.683451	0.767148	0	0.861094	0.767148	0.861094	0.683451	0.683451	0.861094	0.767148	0.820782	0.683451	0.861094	0.820782	0.820782
8	-7	0.125	0	0.942016	0.908742	0.908742	0.968661	1.01027	0.908742	0	0.792138	0.942016	0.863832	0.908742	0.863832	0.863832	0.792138	0.792138	0.863832	0.863832	0.908742	0.942016	0.863832	0	0.908742	0.863832	0	0.792138	0	0.968661	0.792138	0.863832	0	0	0.792138	0.792138	0	0.863832	0.792138	0.863832	0.792138	0.863832	0.792138	0.863832	0.863832	0.792138	0.942016	0.863832	0.863832
10	-9	0.1	0.927598	0.865479	0.965981	0.865479	0	0.994174	0.965981	0.965981	0.927598	0.865479	0.927598	0.927598	0	0.927598	0.865479	1.01661	0.865479	0.965981	0.927598	0.865479	0.865479	0.927598	0.927598	1.03531	0.865479	0.865479	0.965981	0.965981	0.865479	0.927598	0.927598	0.994174	0	0.865479	0	0.994174	0.865479	0.927598	0	0	0.927598	0.865479	0.865479	0.865479	0	0.965981	0
12	-11	0.0833333	1.03054	0	0	0.918108	0	0.972702	0.918108	1.00613	0.972702	0	0	0.918108	0.918108	0.972702	0	0.918108	0	0	0.972702	0	0.918108	0	0.972702	0	0.972702	1.00613	0	0.918108	0.972702	0	0	0.972702	0.918108	0.972702	0.918108	0.918108	0.918108	0.918108	0	0	0	0.972702	0.918108	0	0.918108	0.918108	0
14	-13	0.0714286	0	1.03582	1.00626	1.00626	1.03582	0	1.00626	1.03582	1.00626	1.00626	0.957649	0.957649	0.957649	1.00626	1.00626	0.957649	1.00626	1.00626	1.05733	0	1.00626	1.05733	0.957649	0.957649	0	1.00626	0.957649	0.957649	0	0.957649	1.03582	0	1.03582	1.00626	1.07432	0	1.00626	1.0884	1.03582	1.03582	1.05733	1.00626	1.05733	1.00626	1.00626	0.957649	0.957649
16	-15	0.0625	1.07788	1.09302	1.05867	1.05867	1.07788	0.988418	1.07788	1.05867	1.05867	1.07788	1.05867	1.03218	1.07788	1.03218	1.03218	1.09302	1.07788	1.03218	0.988418	1.07788	1.09302	0.988418	1.05867	1.09302	1.11624	0	0.988418	1.05867	1.09302	1.03218	1.10554	1.05867	1.10554	1.07788	1.07788	1.03218	1.05867	1.05867	1.03218	1.03218	0	1.07788	0.988418	1.07788	1.07788	1.07788	1.03218
18	-17	0.0555556	1.0528	0	1.07679	1.01303	1.09413	1.07679	1.0528	1.0528	1.01303	0	1.07679	1.0528	1.0528	1.0528	1.0528	1.0528	1.09413	1.01303	1.0528	1.07679	0	1.07679	1.01303	1.0528	1.01303	0	1.07679	1.0528	1.0528	1.07679	0	1.01303	1.0528	0	1.07679	1.0528	1.0528	1.0528	1.11906	1.07679	1.07679	1.01303	1.09413	1.0528	0	1.01303	1.07679
20	-19	0.05	1.03316	0	0	1.0915	0	0	1.03316	1.0696	1.03316	0	1.0696	1.03316	1.0915	0	1.03316	0	1.03316	1.0696	1.03316	1.03316	1.0696	1.0915	0	0	1.03316	1.03316	1.0696	1.03316	1.03316	1.03316	1.03316	0	1.0915	0	1.03316	1.03316	1.0696	1.03316	0	1.0696	1.03316	1.03316	1.03316	0	0	0	0
22	-21	0.0454545	1.08354	0	0	1.04993	0	0	1.04993	1.08354	1.10369	0	1.10369	0	1.08354	1.04993	1.10369	0	1.04993	1.04993	1.04993	1.04993	1.04993	0	1.04993	1.08354	1.04993	1.11822	1.04993	0	1.10369	1.04993	0	1.08354	1.04993	0	1.04993	0	1.04993	1.04993	1.08354	0	1.04993	0	0	1.04993	1.04993	1.04993	0
24	-23	0.0416667	0	1.09529	1.11395	1.09529	1.09529	1.06411	1.06411	0	1.06411	1.06411	1.06411	1.06411	1.06411	1.06411	1.06411	1.09529	1.09529	1.06411	0	0	1.06411	1.09529	1.06411	0	1.06411	1.06411	1.06411	1.06411	0	1.09529	0	0	0	1.11395	1.09529	0	1.09529	1.06411	1.11395	0	1.09529	1.09529	1.06411	0	1.09529	1.06411	1.06411
26	-25	0.0384615	0	0	0	0	0	0	0	0	0	0	0	0	0	0	0	0	0	0	0	0	0	0	0	0	0	0	0	0	0	0	0	0	0	0	0	0	0	0	0	0	0	0	0	0	0	0	0
28	-27	0.0357143	0	0	0	0	0	0	0	0	0	0	0	0	0	0	0	0	0	0	0	0	0	0	0	0	0	0	0	0	0	0	0	0	0	0	0	0	0	0	0	0	0	0	0	0	0	0	0
30	-29	0.0333333	1.09599	1.09599	1.09599	1.09599	0	1.09599	0	0	1.13687	0	1.09599	1.09599	1.12161	1.12161	1.09599	1.09599	1.09599	1.12161	0	0	1.09599	0	1.09599	0	0	1.12161	1.12161	0	0	0	0	1.13687	0	1.12161	1.12161	1.09599	1.09599	0	1.09599	1.12161	1.12161	1.12161	0	1.13687	0	0	0
E
N	148		1	2	3	4	5	6	7	8	9	10	11	12	13	14	15	16	17	18	19	20	21	22	23	24	25	26	27	28	29	30	31	32	33	34	35	36	37	38	39	40	41	42	43	44	45	46	47
Age predictions			0.593617	0.469295	0.363515	0.41975	0.514087	0.514087	0.469295	0.41975	0.469295	0.593617	0.363515	0.555278	0.296808	0.41975	0.555278	0.296808	0.296808	0.555278	0.555278	0.593617	0.469295	0.514087	0.593617	0.593617	0.555278	0.469295	0.555278	0.514087	0.469295	0.469295	0.555278	0.514087	0.514087	0.41975	0.514087	0.514087	0.469295	0.469295	0.514087	0.593617	0.41975	0.469295	0.514087	0.593617	0.41975	0.514087	0.663684
θ	0.189189		0.605032	0.719508	0.719508	0.719508	0.605032	0.605032	0.719508	0.760787	0.719508	0.760787	0.796267	0.719508	0.827552	0.827552	0.796267	0.827552	0.827552	0.669578	0.760787	0.719508	0.719508	0.719508	0.719508	0.508769	0.508769	0.719508	0.760787	0.719508	0.760787	0.855644	0.760787	0.719508	0.719508	0.827552	0.669578	0.760787	0.760787		0.669578	0.760787	0.719508	0.719508	0.719508	0.760787	0.796267	0.760787	0.796267
			0.767148	0.820782	0.820782	0.767148	0.767148	0.683451	0.683451	0.683451		0.820782	0.683451	0.820782	0.683451	0.683451	0.683451	0.683451	0.683451	0.767148		0.767148	0.820782	0.820782	0.683451	0.683451	0.921296	0.861094	0.767148	0.683451	0.820782	0.683451	0.861094	0.820782	0.683451	0.767148		0.861094	0.767148	0.861094	0.683451	0.683451	0.861094	0.767148	0.820782	0.683451	0.861094	0.820782	0.820782
				0.942016	0.908742	0.908742	0.968661	1.01027	0.908742		0.792138	0.942016	0.863832	0.908742	0.863832	0.863832	0.792138	0.792138	0.863832	0.863832	0.908742	0.942016	0.863832		0.908742	0.863832		0.792138		0.968661	0.792138	0.863832			0.792138	0.792138		0.863832	0.792138	0.863832	0.792138	0.863832	0.792138	0.863832	0.863832	0.792138	0.942016	0.863832	0.863832
			0.927598	0.865479	0.965981	0.865479		0.994174	0.965981	0.965981	0.927598	0.865479	0.927598	0.927598		0.927598	0.865479	1.01661	0.865479	0.965981	0.927598	0.865479	0.865479	0.927598	0.927598	1.03531	0.865479	0.865479	0.965981	0.965981	0.865479	0.927598	0.927598	0.994174		0.865479		0.994174	0.865479	0.927598			0.927598	0.865479	0.865479	0.865479		0.965981
			1.03054			0.918108		0.972702	0.918108	1.00613	0.972702			0.918108	0.918108	0.972702		0.918108			0.972702		0.918108		0.972702		0.972702	1.00613		0.918108	0.972702			0.972702	0.918108	0.972702	0.918108	0.918108	0.918108	0.918108				0.972702	0.918108		0.918108	0.918108
				1.03582	1.00626	1.00626	1.03582		1.00626	1.03582	1.00626	1.00626	0.957649	0.957649	0.957649	1.00626	1.00626	0.957649	1.00626	1.00626	1.05733		1.00626	1.05733	0.957649	0.957649		1.00626	0.957649	0.957649		0.957649	1.03582		1.03582	1.00626	1.07432		1.00626	1.0884	1.03582	1.03582	1.05733	1.00626	1.05733	1.00626	1.00626	0.957649	0.957649
			1.07788	1.09302	1.05867	1.05867	1.07788	0.988418	1.07788	1.05867	1.05867	1.07788	1.05867	1.03218	1.07788	1.03218	1.03218	1.09302	1.07788	1.03218	0.988418	1.07788	1.09302	0.988418	1.05867	1.09302	1.11624		0.988418	1.05867	1.09302	1.03218	1.10554	1.05867	1.10554	1.07788	1.07788	1.03218	1.05867	1.05867	1.03218	1.03218		1.07788	0.988418	1.07788	1.07788	1.07788	1.03218
			1.0528		1.07679	1.01303	1.09413	1.07679	1.0528	1.0528	1.01303		1.07679	1.0528	1.0528	1.0528	1.0528	1.0528	1.09413	1.01303	1.0528	1.07679		1.07679	1.01303	1.0528	1.01303		1.07679	1.0528	1.0528	1.07679		1.01303	1.0528		1.07679	1.0528	1.0528	1.0528	1.11906	1.07679	1.07679	1.01303	1.09413	1.0528		1.01303	1.07679
			1.03316			1.0915			1.03316	1.0696	1.03316		1.0696	1.03316	1.0915		1.03316		1.03316	1.0696	1.03316	1.03316	1.0696	1.0915			1.03316	1.03316	1.0696	1.03316	1.03316	1.03316	1.03316		1.0915		1.03316	1.03316	1.0696	1.03316		1.0696	1.03316	1.03316	1.03316
			1.08354			1.04993			1.04993	1.08354	1.10369		1.10369		1.08354	1.04993	1.10369		1.04993	1.04993	1.04993	1.04993	1.04993		1.04993	1.08354	1.04993	1.11822	1.04993		1.10369	1.04993		1.08354	1.04993		1.04993		1.04993	1.04993	1.08354		1.04993			1.04993	1.04993	1.04993
				1.09529	1.11395	1.09529	1.09529	1.06411	1.06411		1.06411	1.06411	1.06411	1.06411	1.06411	1.06411	1.06411	1.09529	1.09529	1.06411			1.06411	1.09529	1.06411		1.06411	1.06411	1.06411	1.06411		1.09529				1.11395	1.09529		1.09529	1.06411	1.11395		1.09529	1.09529	1.06411		1.09529	1.06411	1.06411
			1.09599	1.09599	1.09599	1.09599		1.09599			1.13687		1.09599	1.09599	1.12161	1.12161	1.09599	1.09599	1.09599	1.12161			1.09599		1.09599			1.12161	1.12161					1.13687		1.12161	1.12161	1.09599	1.09599		1.09599	1.12161	1.12161	1.12161		1.13687
[truncated: 455 more columns]

## Sheet: Marathon
A	Raw data	B	Bootstrap #	INDEX($B$3:$B$23, RANDBETWEEN(1, ROWS($B$3:$B$23)),1)
	Marathon		1	2	3	4	5	6	7	8	9	10	11	12	13	14	15	16	17	18	19	20	21	22	23	24	25	26	27	28	29	30	31	32	33	34	35	36	37	38	39	40	41	42	43	44	45	46	47
	1		10	1	1	6	7	7	17	21	1	1	1	21	13	13	17	1	17	5	1	5	4	1	28	17	28	3	1	1	7	7	17	1	17	17	3	17	7	5	15	21	21	11	7	28	3	7	17
	1		21	7	5	6	1	1	6	28	4	1	1	1	17	13	4	1	21	13	5	13	3	11	1	17	13	4	6	10	11	7	1	15	10	28	1	1	17	11	1	5	6	1	3	5	1	28	5
	1		13	1	7	5	5	7	15	21	7	7	11	5	4	1	1	5	11	13	28	10	17	17	7	1	4	13	3	7	1	7	6	1	1	5	17	1	1	17	6	6	15	17	3	5	5	13	1
	1		5	13	6	13	13	17	7	1	21	28	6	6	6	1	21	7	1	6	1	6	7	3	17	6	1	13	6	5	21	3	10	17	1	28	4	6	7	1	11	1	17	6	17	21	6	6	6
	3		5	15	13	21	21	7	4	10	1	1	17	17	6	1	7	11	6	1	10	21	10	7	7	11	7	7	1	1	13	13	13	13	11	28	3	11	1	10	7	15	1	15	7	4	10	6	5
	4		3	1	17	7	13	11	11	21	6	7	4	1	21	6	5	5	4	11	6	1	6	3	15	1	11	5	10	17	4	6	21	17	13	15	11	6	28	15	3	17	15	1	3	13	21	1	5
	5		15	17	7	17	11	11	15	4	15	10	11	13	1	21	13	17	5	5	4	1	17	28	5	7	28	5	13	6	17	4	10	13	17	10	7	21	7	10	7	11	13	13	17	21	1	7	1
	5		5	17	13	13	1	10	1	11	4	6	6	17	13	5	4	17	4	11	1	13	3	7	6	6	5	5	7	5	4	7	17	4	1	1	6	7	1	21	13	7	10	7	1	4	11	1	5
	6		6	13	13	4	17	11	5	13	28	17	7	7	4	4	7	17	7	4	1	13	13	5	15	11	15	1	7	5	4	7	7	1	4	28	6	7	4	15	7	1	5	6	1	1	6	11	4
	6		10	10	5	1	10	3	6	17	13	15	5	7	6	17	1	1	1	4	17	5	3	15	1	15	6	7	1	17	17	13	7	1	1	13	13	13	1	7	10	13	7	17	15	5	28	7	5
	7		5	13	5	5	17	7	17	6	17	7	15	17	6	11	11	1	13	21	1	11	1	15	1	3	17	5	15	28	1	11	21	15	17	17	1	10	17	21	28	21	15	6	10	1	13	4	1
	7		17	10	6	4	17	10	7	10	1	5	1	28	5	17	11	5	1	1	6	13	3	13	5	15	1	1	21	6	11	13	11	1	13	11	11	1	1	7	5	13	1	6	5	6	7	21	1
	10		11	15	10	1	1	3	7	1	17	11	17	4	10	10	1	17	4	6	1	13	15	5	10	17	15	17	17	1	6	21	13	15	17	21	10	1	17	11	11	5	1	7	5	17	4	7	1
	11		1	28	6	11	13	6	17	1	10	17	17	1	5	5	21	21	10	6	15	17	6	28	7	6	28	3	5	7	15	11	1	1	1	17	7	4	4	6	1	17	28	4	3	28	13	7	7
	13		5	7	11	15	5	6	4	11	11	1	1	1	1	21	4	7	1	13	1	7	1	5	5	13	1	1	21	15	13	5	13	7	1	13	5	28	10	10	10	5	6	3	3	6	7	17	3
	13		7	15	28	1	13	1	13	1	5	11	10	21	5	10	13	7	17	17	1	7	1	3	7	4	5	1	1	10	17	11	21	21	5	1	1	17	1	3	21	7	4	11	7	17	17	17	15
	15		11	28	17	17	6	11	10	4	5	5	6	5	10	17	17	11	6	5	3	6	13	6	28	3	1	15	1	10	10	1	21	1	11	13	13	17	7	28	11	17	17	13	7	13	11	13	4
	17		7	3	1	4	4	3	28	7	1	21	4	13	5	7	6	28	21	1	1	7	6	3	15	1	11	5	15	1	1	1	1	1	28	17	11	5	17	11	21	13	3	21	7	1	6	1	17
	17		3	11	5	5	28	1	4	13	5	10	10	1	17	3	21	11	15	3	6	3	13	11	1	1	6	3	5	28	17	17	28	1	13	21	7	1	17	1	17	1	5	1	28	11	13	1	7
	21		17	11	11	5	13	17	21	1	1	10	10	3	17	28	17	1	4	1	1	3	13	11	1	28	3	4	13	17	17	1	13	17	21	17	5	4	13	4	28	1	10	5	13	10	6	5	10
	28		1	28	4	3	7	1	13	10	28	17	5	17	1	6	5	5	6	1	21	7	21	17	3	1	5	17	7	7	13	1	4	21	7	6	17	1	1	6	21	15	13	13	7	11	28	4	6
C	EIP Grouping	1--5	9	4	7	11	6	7	5	7	10	6	8	9	9	7	8	9	9	11	13	6	8	8	9	8	9	14	8	7	6	7	4	10	8	3	8	9	9	5	4	7	7	6	9	8	5	7	13
		6--14	8	9	11	6	10	12	9	9	5	9	9	5	8	8	7	6	7	8	4	13	9	7	6	7	6	4	8	8	8	12	10	3	7	6	11	7	6	10	10	7	7	11	8	7	12	10	5
		15--30+	4	8	3	4	5	2	7	5	6	6	4	7	4	6	6	6	5	2	4	2	4	6	6	6	6	3	5	6	7	2	7	8	6	12	2	5	6	6	7	7	7	4	4	6	4	4	3
		Sum	21	21	21	21	21	21	21	21	21	21	21	21	21	21	21	21	21	21	21	21	21	21	21	21	21	21	21	21	21	21	21	21	21	21	21	21	21	21	21	21	21	21	21	21	21	21	21
		Proportion post EIP	0.190476	0.380952	0.142857	0.190476	0.238095	0.0952381	0.333333	0.238095	0.285714	0.285714	0.190476	0.333333	0.190476	0.285714	0.285714	0.285714	0.238095	0.0952381	0.190476	0.0952381	0.190476	0.285714	0.285714	0.285714	0.285714	0.142857	0.238095	0.285714	0.333333	0.0952381	0.333333	0.380952	0.285714	0.571429	0.0952381	0.238095	0.285714	0.285714	0.333333	0.333333	0.333333	0.190476	0.190476	0.285714	0.190476	0.190476	0.142857
		Age category	1	2	3	4	5	6	7	8	9	10	11	12	13	14	15	16	17	18	19	20	21	22	23	24	25	26	27	28	29	30	31	32	33	34	35	36	37	38	39	40	41	42	43	44	45	46	47
		1	2	3	2	3	3	4	1	5	5	4	4	5	3	3	3	5	4	5	10	2	3	1	5	5	4	4	5	4	3	4	3	9	6	2	3	6	7	2	2	4	3	3	2	3	2	4	5
		2	0	0	0	0	0	0	0	0	0	0	0	0	0	0	0	0	0	0	0	0	0	0	0	0	0	0	0	0	0	0	0	0	0	0	0	0	0	0	0	0	0	0	0	0	0	0	0
		3	2	1	0	1	0	3	0	0	0	0	0	1	0	1	0	0	0	1	1	2	4	4	1	2	1	3	1	0	0	1	0	0	0	0	2	0	0	1	1	0	1	1	5	0	1	0	1
		4	0	0	1	3	1	0	3	2	2	0	2	1	2	1	3	0	4	2	1	0	1	0	0	1	1	2	0	0	3	1	1	1	1	0	1	2	2	1	0	0	1	1	0	2	1	2	2
		5	5	0	4	4	2	0	1	0	3	2	2	2	4	2	2	4	1	3	1	2	0	3	3	0	3	5	2	3	0	1	0	0	1	1	2	1	0	1	1	3	2	1	2	3	1	1	5
		6	1	0	3	2	1	2	2	1	1	1	3	1	4	2	1	0	3	3	3	2	3	1	1	3	2	0	2	2	1	1	1	0	0	1	2	2	0	2	1	1	2	4	0	2	4	2	2
		7	2	2	2	1	2	4	3	1	1	3	1	2	0	1	2	3	1	0	0	4	1	2	4	1	1	2	3	3	1	5	2	1	1	0	3	2	4	2	3	2	1	2	6	0	2	5	2
		8	0	0	0	0	0	0	0	0	0	0	0	0	0	0	0	0	0	0	0	0	0	0	0	0	0	0	0	0	0	0	0	0	0	0	0	0	0	0	0	0	0	0	0	0	0	0	0
		9	0	0	0	0	0	0	0	0	0	0	0	0	0	0	0	0	0	0	0	0	0	0	0	0	0	0	0	0	0	0	0	0	0	0	0	0	0	0	0	0	0	0	0	0	0	0	0
		10	2	2	1	0	1	2	1	3	1	3	3	0	2	2	0	0	1	0	1	1	1	0	1	0	0	0	1	3	1	0	2	0	1	1	1	1	1	3	2	0	2	0	1	1	1	0	1
		11	2	2	2	1	1	4	1	2	1	2	2	0	0	1	2	3	1	2	0	1	0	3	0	2	2	0	0	0	2	3	1	0	2	1	3	1	0	3	3	1	0	2	0	2	2	1	0
		12	0	0	0	0	0	0	0	0	0	0	0	0	0	0	0	0	0	0	0	0	0	0	0	0	0	0	0	0	0	0	0	0	0	0	0	0	0	0	0	0	0	0	0	0	0	0	0
		13	1	3	3	2	5	0	2	2	1	0	0	2	2	2	2	0	1	3	0	5	4	1	0	1	1	2	2	0	3	3	4	2	3	3	2	1	1	0	1	3	2	3	1	2	3	2	0
		14	0	0	0	0	0	0	0	0	0	0	0	0	0	0	0	0	0	0	0	0	0	0	0	0	0	0	0	0	0	0	0	0	0	0	0	0	0	0	0	0	0	0	0	0	0	0	0
		15	1	3	0	1	0	0	2	0	1	1	1	0	0	0	0	0	1	0	1	0	1	2	3	2	2	1	2	1	1	0	0	3	0	1	0	0	0	2	1	2	3	1	1	0	0	0	1
		16	0	0	0	0	0	0	0	0	0	0	0	0	0	0	0	0	0	0	0	0	0	0	0	0	0	0	0	0	0	0	0	0	0	0	0	0	0	0	0	0	0	0	0	0	0	0	0
		17	2	2	2	2	3	2	3	1	2	3	3	4	3	3	3	4	2	1	1	1	2	2	1	3	1	2	1	3	5	1	2	3	4	5	2	3	5	1	1	3	2	2	2	2	1	2	2
		18	0	0	0	0	0	0	0	0	0	0	0	0	0	0	0	0	0	0	0	0	0	0	0	0	0	0	0	0	0	0	0	0	0	0	0	0	0	0	0	0	0	0	0	0	0	0	0
		19	0	0	0	0	0	0	0	0	0	0	0	0	0	0	0	0	0	0	0	0	0	0	0	0	0	0	0	0	0	0	0	0	0	0	0	0	0	0	0	0	0	0	0	0	0	0	0
		20	0	0	0	0	0	0	0	0	0	0	0	0	0	0	0	0	0	0	0	0	0	0	0	0	0	0	0	0	0	0	0	0	0	0	0	0	0	0	0	0	0	0	0	0	0	0	0
		21	1	0	0	1	1	0	1	3	1	1	0	2	1	2	3	1	2	1	1	1	1	0	0	0	0	0	2	0	1	1	4	2	1	2	0	1	0	2	3	2	1	1	0	2	1	1	0
		22	0	0	0	0	0	0	0	0	0	0	0	0	0	0	0	0	0	0	0	0	0	0	0	0	0	0	0	0	0	0	0	0	0	0	0	0	0	0	0	0	0	0	0	0	0	0	0
		23	0	0	0	0	0	0	0	0	0	0	0	0	0	0	0	0	0	0	0	0	0	0	0	0	0	0	0	0	0	0	0	0	0	0	0	0	0	0	0	0	0	0	0	0	0	0	0
		24	0	0	0	0	0	0	0	0	0	0	0	0	0	0	0	0	0	0	0	0	0	0	0	0	0	0	0	0	0	0	0	0	0	0	0	0	0	0	0	0	0	0	0	0	0	0	0
		25	0	0	0	0	0	0	0	0	0	0	0	0	0	0	0	0	0	0	0	0	0	0	0	0	0	0	0	0	0	0	0	0	0	0	0	0	0	0	0	0	0	0	0	0	0	0	0
		26	0	0	0	0	0	0	0	0	0	0	0	0	0	0	0	0	0	0	0	0	0	0	0	0	0	0	0	0	0	0	0	0	0	0	0	0	0	0	0	0	0	0	0	0	0	0	0
		27	0	0	0	0	0	0	0	0	0	0	0	0	0	0	0	0	0	0	0	0	0	0	0	0	0	0	0	0	0	0	0	0	0	0	0	0	0	0	0	0	0	0	0	0	0	0	0
		28	0	3	1	0	1	0	1	1	2	1	0	1	0	1	0	1	0	0	1	0	0	2	2	1	3	0	0	2	0	0	1	0	1	4	0	1	1	1	2	0	1	0	1	2	2	1	0
		29	0	0	0	0	0	0	0	0	0	0	0	0	0	0	0	0	0	0	0	0	0	0	0	0	0	0	0	0	0	0	0	0	0	0	0	0	0	0	0	0	0	0	0	0	0	0	0
		30	0	0	0	0	0	0	0	0	0	0	0	0	0	0	0	0	0	0	0	0	0	0	0	0	0	0	0	0	0	0	0	0	0	0	0	0	0	0	0	0	0	0	0	0	0	0	0
		2-day bins
	D	Age category	1	2	3	4	5	6	7	8	9	10	11	12	13	14	15	16	17	18	19	20	21	22	23	24	25	26	27	28	29	30	31	32	33	34	35	36	37	38	39	40	41	42	43	44	45	46	47
		2	2	3	2	3	3	4	1	5	5	4	4	5	3	3	3	5	4	5	10	2	3	1	5	5	4	4	5	4	3	4	3	9	6	2	3	6	7	2	2	4	3	3	2	3	2	4	5
		4	2	1	1	4	1	3	3	2	2	0	2	2	2	2	3	0	4	3	2	2	5	4	1	3	2	5	1	0	3	2	1	1	1	0	3	2	2	2	1	0	2	2	5	2	2	2	3
		6	6	0	7	6	3	2	3	1	4	3	5	3	8	4	3	4	4	6	4	4	3	4	4	3	5	5	4	5	1	2	1	0	1	2	4	3	0	3	2	4	4	5	2	5	5	3	7
		8	2	2	2	1	2	4	3	1	1	3	1	2	0	1	2	3	1	0	0	4	1	2	4	1	1	2	3	3	1	5	2	1	1	0	3	2	4	2	3	2	1	2	6	0	2	5	2
		10	2	2	1	0	1	2	1	3	1	3	3	0	2	2	0	0	1	0	1	1	1	0	1	0	0	0	1	3	1	0	2	0	1	1	1	1	1	3	2	0	2	0	1	1	1	0	1
		12	2	2	2	1	1	4	1	2	1	2	2	0	0	1	2	3	1	2	0	1	0	3	0	2	2	0	0	0	2	3	1	0	2	1	3	1	0	3	3	1	0	2	0	2	2	1	0
		14	1	3	3	2	5	0	2	2	1	0	0	2	2	2	2	0	1	3	0	5	4	1	0	1	1	2	2	0	3	3	4	2	3	3	2	1	1	0	1	3	2	3	1	2	3	2	0
		16	1	3	0	1	0	0	2	0	1	1	1	0	0	0	0	0	1	0	1	0	1	2	3	2	2	1	2	1	1	0	0	3	0	1	0	0	0	2	1	2	3	1	1	0	0	0	1
		18	2	2	2	2	3	2	3	1	2	3	3	4	3	3	3	4	2	1	1	1	2	2	1	3	1	2	1	3	5	1	2	3	4	5	2	3	5	1	1	3	2	2	2	2	1	2	2
		20	0	0	0	0	0	0	0	0	0	0	0	0	0	0	0	0	0	0	0	0	0	0	0	0	0	0	0	0	0	0	0	0	0	0	0	0	0	0	0	0	0	0	0	0	0	0	0
		22	1	0	0	1	1	0	1	3	1	1	0	2	1	2	3	1	2	1	1	1	1	0	0	0	0	0	2	0	1	1	4	2	1	2	0	1	0	2	3	2	1	1	0	2	1	1	0
		24	0	0	0	0	0	0	0	0	0	0	0	0	0	0	0	0	0	0	0	0	0	0	0	0	0	0	0	0	0	0	0	0	0	0	0	0	0	0	0	0	0	0	0	0	0	0	0
		26	0	0	0	0	0	0	0	0	0	0	0	0	0	0	0	0	0	0	0	0	0	0	0	0	0	0	0	0	0	0	0	0	0	0	0	0	0	0	0	0	0	0	0	0	0	0	0
		28	0	3	1	0	1	0	1	1	2	1	0	1	0	1	0	1	0	0	1	0	0	2	2	1	3	0	0	2	0	0	1	0	1	4	0	1	1	1	2	0	1	0	1	2	2	1	0
		30	0	0	0	0	0	0	0	0	0	0	0	0	0	0	0	0	0	0	0	0	0	0	0	0	0	0	0	0	0	0	0	0	0	0	0	0	0	0	0	0	0	0	0	0	0	0	0
j	1-j	jth root	1	2	3	4	5	6	7	8	9	10	11	12	13	14	15	16	17	18	19	20	21	22	23	24	25	26	27	28	29	30	31	32	33	34	35	36	37	38	39	40	41	42	43	44	45	46	47
2	-1	0.5	0.323261	0.395912	0.323261	0.395912	0.395912	0.457159	0.22858	0.51112	0.51112	0.457159	0.457159	0.51112	0.395912	0.395912	0.395912	0.51112	0.457159	0.51112	0.722832	0.323261	0.395912	0.22858	0.51112	0.51112	0.457159	0.457159	0.51112	0.457159	0.395912	0.457159	0.395912	0.685739	0.559904	0.323261	0.395912	0.559904	0.604765	0.323261	0.323261	0.457159	0.395912	0.395912	0.323261	0.395912	0.323261	0.457159	0.51112
4	-3	0.25	0.595557	0.500802	0.500802	0.708241	0.500802	0.659093	0.659093	0.595557	0.595557	0	0.595557	0.595557	0.595557	0.595557	0.659093	0	0.708241	0.659093	0.595557	0.595557	0.748874	0.708241	0.500802	0.659093	0.595557	0.748874	0.500802	0	0.659093	0.595557	0.500802	0.500802	0.500802	0	0.659093	0.595557	0.595557	0.595557	0.500802	0	0.595557	0.595557	0.748874	0.595557	0.595557	0.595557	0.659093
6	-5	0.166667	0.876801	0	0.899619	0.876801	0.781141	0.730097	0.781141	0.650443	0.819506	0.781141	0.850558	0.781141	0.919865	0.819506	0.781141	0.819506	0.819506	0.876801	0.819506	0.819506	0.781141	0.819506	0.819506	0.781141	0.850558	0.850558	0.819506	0.850558	0.650443	0.730097	0.650443	0	0.650443	0.730097	0.819506	0.781141	0	0.781141	0.730097	0.819506	0.819506	0.850558	0.730097	0.850558	0.850558	0.781141	0.899619
8	-7	0.125	0.808368	0.808368	0.808368	0.741277	0.808368	0.881532	0.850395	0.741277	0.741277	0.850395	0.741277	0.808368	0	0.741277	0.808368	0.850395	0.741277	0	0	0.881532	0.741277	0.808368	0.881532	0.741277	0.741277	0.808368	0.850395	0.850395	0.741277	0.906466	0.808368	0.741277	0.741277	0	0.850395	0.808368	0.881532	0.808368	0.850395	0.808368	0.741277	0.808368	0.927362	0	0.808368	0.906466	0.808368
10	-9	0.1	0.859303	0.859303	0.801758	0	0.801758	0.859303	0.801758	0.89486	0.801758	0.89486	0.89486	0	0.859303	0.859303	0	0	0.801758	0	0.801758	0.801758	0.801758	0	0.801758	0	0	0	0.801758	0.89486	0.801758	0	0.859303	0	0.801758	0.801758	0.801758	0.801758	0.801758	0.89486	0.859303	0	0.859303	0	0.801758	0.801758	0.801758	0	0.801758
12	-11	0.0833333	0.89503	0.89503	0.89503	0.844796	0.844796	0.948251	0.844796	0.89503	0.844796	0.89503	0.89503	0	0	0.844796	0.89503	0.925789	0.844796	0.89503	0	0.844796	0	0.925789	0	0.89503	0.89503	0	0	0	0.89503	0.925789	0.844796	0	0.89503	0.844796	0.925789	0.844796	0	0.925789	0.925789	0.844796	0	0.89503	0	0.89503	0.89503	0.844796	0
14	-13	0.0714286	0.876945	0.948533	0.948533	0.921455	0.983781	0	0.921455	0.921455	0.876945	0	0	0.921455	0.921455	0.921455	0.921455	0	0.876945	0.948533	0	0.983781	0.968225	0.876945	0	0.876945	0.876945	0.921455	0.921455	0	0.948533	0.948533	0.968225	0.921455	0.948533	0.948533	0.921455	0.876945	0.876945	0	0.876945	0.948533	0.921455	0.948533	0.876945	0.921455	0.948533	0.921455	0
16	-15	0.0625	0.901857	0.965956	0	0.901857	0	0	0.941785	0	0.901857	0.901857	0.901857	0	0	0	0	0	0.901857	0	0.901857	0	0.901857	0.941785	0.965956	0.941785	0.941785	0.901857	0.941785	0.901857	0.901857	0	0	0.965956	0	0.901857	0	0	0	0.941785	0.901857	0.941785	0.965956	0.901857	0.901857	0	0	0	0.901857
18	-17	0.0555556	0.957907	0.957907	0.957907	0.957907	0.979729	0.957907	0.979729	0.921721	0.957907	0.979729	0.979729	0.995514	0.979729	0.979729	0.979729	0.995514	0.957907	0.921721	0.921721	0.921721	0.957907	0.957907	0.921721	0.979729	0.921721	0.957907	0.921721	0.979729	1.00793	0.921721	0.957907	0.979729	0.995514	1.00793	0.957907	0.979729	1.00793	0.921721	0.921721	0.979729	0.957907	0.957907	0.957907	0.957907	0.921721	0.957907	0.957907
20	-19	0.05	0	0	0	0	0	0	0	0	0	0	0	0	0	0	0	0	0	0	0	0	0	0	0	0	0	0	0	0	0	0	0	0	0	0	0	0	0	0	0	0	0	0	0	0	0	0	0
22	-21	0.0454545	0.951398	0	0	0.951398	0.951398	0	0.951398	1.00011	0.951398	0.951398	0	0.98185	0.951398	0.98185	1.00011	0.951398	0.98185	0.951398	0.951398	0.951398	0.951398	0	0	0	0	0	0.98185	0	0.951398	0.951398	1.01328	0.98185	0.951398	0.98185	0	0.951398	0	0.98185	1.00011	0.98185	0.951398	0.951398	0	0.98185	0.951398	0.951398	0
24	-23	0.0416667	0	0	0	0	0	0	0	0	0	0	0	0	0	0	0	0	0	0	0	0	0	0	0	0	0	0	0	0	0	0	0	0	0	0	0	0	0	0	0	0	0	0	0	0	0	0	0
26	-25	0.0384615	0	0	0	0	0	0	0	0	0	0	0	0	0	0	0	0	0	0	0	0	0	0	0	0	0	0	0	0	0	0	0	0	0	0	0	0	0	0	0	0	0	0	0	0	0	0	0
28	-27	0.0357143	0	1.02017	0.98092	0	0.98092	0	0.98092	0.98092	1.00551	0.98092	0	0.98092	0	0.98092	0	0.98092	0	0	0.98092	0	0	1.00551	1.00551	0.98092	1.02017	0	0	1.00551	0	0	0.98092	0	0.98092	1.03071	0	0.98092	0.98092	0.98092	1.00551	0	0.98092	0	0.98092	1.00551	1.00551	0.98092	0
30	-29	0.0333333	0	0	0	0	0	0	0	0	0	0	0	0	0	0	0	0	0	0	0	0	0	0	0	0	0	0	0	0	0	0	0	0	0	0	0	0	0	0	0	0	0	0	0	0	0	0	0
E
N	237
Age predictions	40
θ	0.0886076
		j	1	2	3	4	5	6	7	8	9	10	11	12	13	14	15	16	17	18	19	20	21	22	23	24	25	26	27	28	29	30	31	32	33	34	35	36	37	38	39	40	41	42	43	44	45	46	47
		2	0.323261	0.395912	0.323261	0.395912	0.395912	0.457159	0.22858	0.51112	0.51112	0.457159	0.457159	0.51112	0.395912	0.395912	0.395912	0.51112	0.457159	0.51112	0.722832	0.323261	0.395912	0.22858	0.51112	0.51112	0.457159	0.457159	0.51112	0.457159	0.395912	0.457159	0.395912	0.685739	0.559904	0.323261	0.395912	0.559904	0.604765	0.323261	0.323261	0.457159	0.395912	0.395912	0.323261	0.395912	0.323261	0.457159	0.51112
		4	0.595557	0.500802	0.500802	0.708241	0.500802	0.659093	0.659093	0.595557	0.595557		0.595557	0.595557	0.595557	0.595557	0.659093		0.708241	0.659093	0.595557	0.595557	0.748874	0.708241	0.500802	0.659093	0.595557	0.748874	0.500802		0.659093	0.595557	0.500802	0.500802	0.500802		0.659093	0.595557	0.595557	0.595557	0.500802		0.595557	0.595557	0.748874	0.595557	0.595557	0.595557	0.659093
		6	0.876801		0.899619	0.876801	0.781141	0.730097	0.781141	0.650443	0.819506	0.781141	0.850558	0.781141	0.919865	0.819506	0.781141	0.819506	0.819506	0.876801	0.819506	0.819506	0.781141	0.819506	0.819506	0.781141	0.850558	0.850558	0.819506	0.850558	0.650443	0.730097	0.650443		0.650443	0.730097	0.819506	0.781141		0.781141	0.730097	0.819506	0.819506	0.850558	0.730097	0.850558	0.850558	0.781141	0.899619
		8	0.808368	0.808368	0.808368	0.741277	0.808368	0.881532	0.850395	0.741277	0.741277	0.850395	0.741277	0.808368		0.741277	0.808368	0.850395	0.741277			0.881532	0.741277	0.808368	0.881532	0.741277	0.741277	0.808368	0.850395	0.850395	0.741277	0.906466	0.808368	0.741277	0.741277		0.850395	0.808368	0.881532	0.808368	0.850395	0.808368	0.741277	0.808368	0.927362		0.808368	0.906466	0.808368
		10	0.859303	0.859303	0.801758		0.801758	0.859303	0.801758	0.89486	0.801758	0.89486	0.89486		0.859303	0.859303			0.801758		0.801758	0.801758	0.801758		0.801758				0.801758	0.89486	0.801758		0.859303		0.801758	0.801758	0.801758	0.801758	0.801758	0.89486	0.859303		0.859303		0.801758	0.801758	0.801758		0.801758
		12	0.89503	0.89503	0.89503	0.844796	0.844796	0.948251	0.844796	0.89503	0.844796	0.89503	0.89503			0.844796	0.89503	0.925789	0.844796	0.89503		0.844796		0.925789		0.89503	0.89503				0.89503	0.925789	0.844796		0.89503	0.844796	0.925789	0.844796		0.925789	0.925789	0.844796		0.89503		0.89503	0.89503	0.844796
		14	0.876945	0.948533	0.948533	0.921455	0.983781		0.921455	0.921455	0.876945			0.921455	0.921455	0.921455	0.921455		0.876945	0.948533		0.983781	0.968225	0.876945		0.876945	0.876945	0.921455	0.921455		0.948533	0.948533	0.968225	0.921455	0.948533	0.948533	0.921455	0.876945	0.876945		0.876945	0.948533	0.921455	0.948533	0.876945	0.921455	0.948533	0.921455
		16	0.901857	0.965956		0.901857			0.941785		0.901857	0.901857	0.901857						0.901857		0.901857		0.901857	0.941785	0.965956	0.941785	0.941785	0.901857	0.941785	0.901857	0.901857			0.965956		0.901857				0.941785	0.901857	0.941785	0.965956	0.901857	0.901857				0.901857
		18	0.957907	0.957907	0.957907	0.957907	0.979729	0.957907	0.979729	0.921721	0.957907	0.979729	0.979729	0.995514	0.979729	0.979729	0.979729	0.995514	0.957907	0.921721	0.921721	0.921721	0.957907	0.957907	0.921721	0.979729	0.921721	0.957907	0.921721	0.979729	1.00793	0.921721	0.957907	0.979729	0.995514	1.00793	0.957907	0.979729	1.00793	0.921721	0.921721	0.979729	0.957907	0.957907	0.957907	0.957907	0.921721	0.957907	0.957907
		20
		22	0.951398			0.951398	0.951398		0.951398	1.00011	0.951398	0.951398		0.98185	0.951398	0.98185	1.00011	0.951398	0.98185	0.951398	0.951398	0.951398	0.951398						0.98185		0.951398	0.951398	1.01328	0.98185	0.951398	0.98185		0.951398		0.98185	1.00011	0.98185	0.951398	0.951398		0.98185	0.951398	0.951398
		24
		26
		28		1.02017	0.98092		0.98092		0.98092	0.98092	1.00551	0.98092		0.98092		0.98092		0.98092			0.98092			1.00551	1.00551	0.98092	1.02017			1.00551			0.98092		0.98092	1.03071		0.98092	0.98092	0.98092	1.00551		0.98092		0.98092	1.00551	1.00551	0.98092
		30
[truncated: 455 more columns]

## Sheet: FL Keys
		B	Bootstrap #	INDEX($A$2:$A$76, RANDBETWEEN(1, ROWS($A$2:$A$76)),1)
A	Raw data		1	2	3	4	5	6	7	8	9	10	11	12	13	14	15	16	17	18	19	20	21	22	23	24	25	26	27	28	29	30	31	32	33	34	35	36	37	38	39	40	41	42	43	44	45	46	47
	1		1	16	4	17	14	13	18	1	1	19	18	13	1	1	1	7	15	13	11	9	13	15	13	32	16	5	1	9	5	19	1	11	5	5	1	12	21	7	18	8	13	7	3	7	1	5	2
	1		4	1	1	1	1	1	23	5	19	21	1	5	17	11	8	1	1	13	13	17	21	8	11	6	1	11	10	1	1	16	7	1	1	1	10	1	1	4	3	10	10	1	15	3	13	1	3
	1		3	13	3	1	16	3	4	10	15	1	10	1	13	3	5	3	1	11	1	3	1	32	1	1	8	5	13	5	1	1	1	6	1	7	7	1	3	5	1	16	2	13	9	7	1	1	1
	1		3	6	5	15	14	12	5	13	28	1	7	7	18	1	4	7	27	16	13	13	3	7	1	3	23	13	15	1	3	1	3	1	16	12	10	11	1	2	8	21	7	16	1	10	32	6	16
	1		18	12	23	3	8	10	7	6	10	10	1	3	1	23	10	4	1	7	1	1	1	10	7	3	13	1	16	32	13	15	7	3	23	16	18	15	7	3	10	27	1	7	4	1	1	1	11
	1		18	1	1	1	13	17	7	16	5	15	1	11	16	18	12	6	17	28	15	3	4	6	15	3	3	3	6	2	18	15	1	16	17	2	4	1	7	3	11	5	7	8	16	9	27	12	13
	1		1	19	6	3	32	8	3	3	1	8	23	17	7	21	1	7	12	1	13	11	3	27	6	1	21	7	13	21	1	32	4	1	1	14	19	7	10	2	1	13	1	1	7	11	2	6	11
	1		1	32	4	3	6	1	8	1	1	13	13	17	2	27	11	1	13	1	5	5	7	18	3	16	32	7	1	7	1	14	6	16	1	19	17	3	8	18	8	10	1	1	1	4	13	10	5
	1		17	15	7	7	7	1	16	1	21	17	5	13	3	32	7	3	27	4	1	7	16	15	5	7	10	32	1	5	14	1	1	1	13	1	16	1	13	1	15	10	1	1	13	6	1	19	1
	1		13	12	16	11	4	13	6	1	15	1	5	18	16	7	19	9	1	1	3	15	3	5	10	18	5	1	21	11	8	3	5	15	3	1	10	6	5	12	1	1	16	5	6	5	6	32	6
	1		7	1	10	17	13	17	3	32	1	4	12	3	13	6	5	6	12	1	18	1	1	1	1	1	8	3	1	12	5	1	16	13	27	3	32	8	7	17	28	11	14	32	1	14	1	1	8
	1		19	13	1	28	11	1	9	21	19	10	16	1	1	11	15	16	13	23	14	15	12	6	1	1	12	21	5	8	3	4	6	1	1	12	1	7	11	1	19	5	23	13	1	1	1	27	6
	1		17	27	11	12	13	7	18	18	8	13	5	5	6	19	6	4	15	18	15	23	15	13	1	6	6	13	19	5	3	9	7	21	1	1	1	1	6	14	6	6	11	21	10	3	1	12	19
	1		1	6	7	3	6	6	12	1	3	32	3	11	16	1	6	15	7	7	23	11	7	14	9	1	10	7	21	3	3	1	13	15	19	1	10	3	6	1	28	15	28	5	1	7	6	5	5
	1		1	11	4	6	6	11	3	7	18	5	1	5	1	1	1	11	1	3	19	14	4	1	1	3	7	1	11	1	6	32	28	2	17	13	3	1	1	16	1	10	1	6	7	1	8	12	13
	1		28	6	23	7	1	1	32	8	1	1	13	5	7	1	16	19	15	13	1	15	2	19	13	15	1	7	17	18	1	16	1	7	12	1	15	9	7	1	8	17	7	17	17	3	13	11	28
	1		6	10	1	1	7	1	18	6	6	18	1	5	3	19	1	1	21	4	13	17	18	10	13	6	1	7	1	7	18	9	19	1	11	7	1	17	6	6	7	21	2	10	1	1	1	7	32
	1		1	1	1	5	3	1	1	1	5	18	1	1	14	14	3	1	5	9	3	16	5	10	7	13	2	3	13	1	1	15	16	1	1	3	23	9	1	15	3	16	6	1	10	12	18	21	1
	1		7	15	5	19	1	7	13	18	21	2	13	18	1	27	1	21	11	13	21	7	10	11	18	10	17	15	11	4	3	5	15	7	1	13	7	1	15	3	23	5	7	5	23	27	17	7	15
	2		1	1	1	7	1	2	6	3	12	5	11	6	7	3	10	11	2	13	10	7	3	2	4	16	14	13	3	8	13	27	16	13	1	1	21	1	13	1	21	3	8	6	1	1	1	17	1
	3		1	13	6	32	16	1	28	13	1	15	3	10	17	13	1	6	5	1	7	10	3	1	15	3	7	13	5	14	1	7	23	5	7	15	1	4	3	1	18	1	5	13	3	1	21	7	2
	3		13	1	1	1	1	7	11	4	13	28	1	27	1	1	8	1	10	6	21	10	6	4	13	19	6	18	9	1	1	1	15	1	12	6	1	1	9	1	11	8	7	13	3	10	1	1	3
	3		27	1	7	13	1	7	6	1	1	1	19	1	5	12	1	7	18	13	3	19	1	21	1	3	28	15	1	1	3	1	5	13	7	10	4	7	18	1	12	23	21	17	3	5	6	17	1
	3		5	3	6	7	11	27	1	16	18	10	21	16	7	1	8	1	6	1	3	1	16	1	28	6	11	1	9	16	5	13	21	1	10	1	7	32	23	14	13	1	11	15	7	3	23	1	5
	3		13	17	1	10	1	1	23	14	1	12	7	13	10	11	8	15	1	3	10	3	13	10	6	1	10	19	1	11	17	6	27	15	1	1	1	10	1	6	8	1	1	3	16	12	1	4	1
	3		3	5	11	1	15	7	7	1	13	18	15	21	10	27	32	11	5	1	21	3	3	1	6	17	12	9	1	14	16	7	6	32	13	1	23	27	17	1	18	17	8	3	13	6	5	5	10
	4		19	6	17	13	1	1	17	4	17	2	1	11	10	4	13	1	21	27	3	6	18	13	10	1	7	6	17	1	1	10	7	12	5	7	3	1	27	6	1	5	21	13	15	1	6	4	1
	4		32	5	1	11	3	4	12	1	13	14	15	11	19	3	7	21	10	6	5	12	3	4	1	28	1	1	17	1	5	4	1	12	5	1	10	16	5	17	1	13	6	17	8	7	6	16	1
	5		7	1	13	19	18	1	18	8	3	3	19	6	19	1	5	10	5	3	1	11	13	1	5	2	1	18	18	1	3	7	1	6	4	1	1	6	1	17	6	17	1	12	18	19	3	3	6
	5		28	8	1	1	12	15	21	17	1	4	8	28	1	3	11	3	17	2	12	1	15	4	4	10	3	1	4	1	1	1	28	4	1	1	1	8	6	7	13	10	7	10	8	13	15	5	13
	5		8	10	8	3	8	23	1	1	7	13	17	12	1	6	10	13	15	10	12	3	1	21	8	13	3	3	1	6	1	7	19	1	1	14	15	10	1	10	7	7	17	13	7	1	7	1	12
	5		1	1	4	4	13	13	7	7	1	1	7	5	1	7	11	1	1	28	5	11	3	1	15	1	2	3	1	8	32	7	7	1	3	13	1	19	19	3	17	15	3	7	1	1	21	15	13
	6		19	1	6	3	1	1	11	13	1	14	3	15	6	1	1	5	28	5	5	6	1	32	19	3	21	18	1	7	8	8	10	3	16	1	28	12	16	1	1	5	1	5	32	1	7	3	3
	6		6	1	6	1	3	7	18	10	1	5	9	1	7	16	7	6	3	17	7	1	27	1	6	3	1	5	7	15	1	3	7	19	1	3	7	14	7	5	11	18	16	4	18	10	10	8	3
	6		17	7	1	1	10	1	1	11	13	1	7	12	1	13	13	7	7	7	16	1	13	6	5	19	9	21	13	15	5	6	7	7	2	19	1	11	5	17	6	28	1	16	8	16	3	8	7
	6		1	7	5	3	15	3	1	3	6	15	3	6	3	1	19	1	7	28	9	9	12	5	7	1	5	7	1	6	6	10	16	12	12	19	7	32	7	32	3	6	32	6	2	9	1	6	7
	7		1	1	5	15	1	15	1	21	7	18	21	7	16	5	13	4	3	1	11	5	19	12	6	6	1	17	17	1	4	11	8	13	5	5	17	11	3	3	5	3	12	11	15	1	6	8	4
	7		1	1	7	6	3	16	6	1	1	3	6	6	6	7	7	2	12	19	12	7	1	2	1	11	16	17	7	1	13	1	1	4	5	4	1	16	23	6	23	17	1	13	7	1	2	1	3
	7		10	12	5	7	1	11	1	7	18	15	1	17	11	3	7	28	1	1	3	13	1	1	1	32	1	16	3	19	1	10	23	11	1	12	14	15	7	1	12	4	8	6	5	10	7	7	14
	7		15	3	12	1	13	1	1	5	18	3	4	8	1	1	1	11	1	13	21	13	13	32	15	3	5	16	11	18	5	11	3	15	7	4	3	7	9	3	7	16	27	15	1	1	1	14	6
	7		1	1	16	28	19	16	18	15	1	17	1	9	1	1	15	7	6	1	10	19	5	4	1	1	5	7	7	13	3	18	7	15	1	17	12	9	18	13	10	7	13	10	1	11	1	15	1
	7		1	3	17	1	1	13	7	1	1	19	1	6	15	10	1	15	19	15	1	1	1	1	7	13	7	1	3	1	1	1	18	10	11	14	1	1	8	1	15	13	1	1	6	6	7	10	1
	8		1	1	1	1	1	23	16	7	11	1	15	1	13	3	1	10	19	1	10	1	18	1	1	11	11	10	1	7	21	18	7	1	10	1	10	32	21	21	1	15	1	1	1	6	16	8	3
	8		19	6	7	19	1	13	8	14	2	1	3	11	3	6	1	3	28	1	11	10	18	18	12	6	27	7	7	2	3	1	3	12	28	21	11	1	1	3	3	10	6	10	15	15	3	32	5
	9		16	8	1	1	21	21	15	4	16	2	1	1	6	6	11	9	5	1	4	7	9	18	1	7	1	6	15	17	15	1	1	3	10	13	1	5	5	3	7	1	1	8	6	1	14	10	15
	10		1	6	19	21	21	1	8	12	1	21	13	7	18	5	10	1	1	17	15	5	11	1	1	1	7	13	7	18	13	32	6	14	3	3	1	10	27	13	5	28	1	10	1	1	1	17	13
	10		1	11	1	28	10	1	13	3	1	1	1	18	17	3	21	1	2	13	13	7	15	18	16	17	7	3	1	1	3	3	21	12	27	7	1	1	10	1	1	4	6	1	3	16	13	7	7
	10		6	6	32	13	21	19	7	1	21	1	1	10	5	9	7	27	1	1	4	1	32	1	3	2	8	6	1	15	5	19	3	5	12	28	10	12	13	1	1	19	3	7	18	10	8	11	1
	11		7	1	4	13	21	1	21	1	2	1	3	1	21	19	1	3	16	11	27	1	3	1	1	23	21	19	1	1	3	12	8	14	1	1	1	23	10	7	10	1	7	3	11	1	1	11	19
	11		5	8	17	13	14	28	6	10	7	21	1	27	17	1	13	13	13	5	19	11	3	3	19	15	1	23	8	1	6	3	21	13	1	1	8	14	10	5	1	3	12	1	6	1	15	1	1
	12		1	1	1	13	12	23	10	10	8	7	7	1	15	5	14	8	8	13	2	1	23	1	13	21	16	3	1	1	1	7	7	14	3	2	1	21	1	13	1	1	23	19	6	10	1	7	10
	12		7	4	19	3	1	17	21	10	1	1	3	21	11	21	5	19	6	1	15	8	10	6	1	13	13	15	27	3	1	13	6	5	1	16	1	27	10	10	1	1	2	1	1	1	1	1	1
	13		14	2	12	4	1	19	12	15	1	3	13	12	1	9	13	1	2	1	7	13	6	13	27	8	18	13	9	4	1	1	7	4	17	23	6	11	19	1	1	7	1	16	1	6	15	16	19
	13		1	1	15	2	9	18	6	10	1	21	16	1	23	1	13	13	9	19	3	3	1	1	1	1	7	17	13	10	3	5	7	3	6	7	1	1	1	13	1	7	4	5	15	18	17	1	19
	13		1	10	21	21	1	10	13	1	5	4	12	13	8	3	7	12	1	1	13	32	2	1	1	5	15	12	13	1	13	1	1	14	18	7	5	7	17	23	16	1	16	5	13	16	12	7	8
	13		1	3	18	13	7	1	27	21	7	18	1	1	7	7	13	3	5	1	12	3	28	10	18	1	4	1	6	6	1	13	12	3	23	7	5	15	1	27	7	16	7	1	5	1	15	18	1
	13		1	5	14	6	1	18	16	16	13	4	1	11	6	1	1	15	8	1	1	8	1	1	19	10	8	14	3	15	3	10	1	21	12	7	3	12	13	1	13	1	1	7	13	3	27	15	3
	14		1	1	3	4	3	1	16	1	5	6	5	13	28	1	13	17	6	32	27	4	7	11	1	1	3	7	19	2	7	3	1	2	7	17	18	19	1	1	1	4	1	12	4	1	6	11	7
	15		19	18	5	1	12	11	1	13	15	1	14	21	9	1	4	3	1	17	1	13	1	1	1	11	1	1	5	32	11	3	13	13	6	13	1	1	5	17	13	5	1	1	13	1	13	4	1
	15		5	15	11	13	17	3	1	8	1	1	5	23	6	27	7	15	1	10	1	7	17	6	7	4	1	1	19	13	1	1	1	6	1	32	4	16	7	3	10	2	1	13	10	6	1	7	11
	15		1	3	15	3	1	32	2	5	28	1	15	1	21	10	3	5	13	3	3	8	1	1	7	1	1	1	1	8	7	1	1	1	3	1	1	6	15	6	7	7	4	28	5	10	8	12	13
	16		6	4	6	6	3	14	12	1	3	15	18	21	7	32	9	1	5	10	5	19	1	12	11	7	1	15	13	16	7	7	27	15	6	1	10	16	4	1	32	4	9	3	1	7	1	2	8
	16		7	5	1	3	10	3	1	16	16	4	6	17	12	8	7	1	11	21	32	8	1	5	14	5	1	5	11	21	3	15	6	7	5	1	1	13	10	1	6	14	1	16	6	6	1	6	15
	17		1	10	1	15	1	23	1	27	18	1	32	4	6	13	1	1	1	7	7	18	7	3	15	6	10	1	12	1	21	8	1	10	13	1	12	1	1	6	21	5	13	23	14	10	1	28	11
	17		13	3	1	8	1	18	21	17	15	1	28	2	10	8	2	13	1	1	3	8	5	1	32	1	17	32	13	7	8	32	8	8	27	15	12	5	13	7	9	1	16	1	1	7	1	6	6
	18		2	4	19	13	21	6	21	15	17	28	3	3	13	17	13	1	7	10	6	6	5	11	7	1	7	28	11	21	18	13	3	1	11	21	1	16	1	19	28	1	1	10	3	8	3	21	1
	18		3	6	11	19	6	15	5	12	1	7	6	1	1	32	18	11	15	23	7	10	3	19	3	7	17	1	3	1	17	1	5	27	16	1	21	27	7	3	4	15	1	6	2	19	19	28	1
	19		1	1	1	1	3	11	12	19	10	7	1	4	19	13	2	5	7	1	16	7	1	12	12	19	4	17	21	1	10	1	15	4	4	1	12	17	12	14	4	1	13	2	15	1	1	10	23
	19		1	10	1	10	3	7	6	21	1	1	13	32	1	32	13	1	1	1	1	2	6	7	10	11	12	3	6	17	8	3	7	1	19	5	1	6	8	13	7	1	7	14	21	5	11	27	7
	21		12	7	1	1	14	18	19	3	16	7	3	10	3	5	10	9	28	1	5	9	6	8	18	16	12	13	21	3	21	9	10	17	21	3	5	1	1	13	10	3	3	12	6	1	2	19	28
	21		16	12	13	3	11	12	17	11	16	1	1	7	6	15	1	18	6	18	14	13	13	10	17	16	5	11	7	7	10	4	7	1	11	5	4	27	1	5	2	3	1	13	1	1	15	8	1
	23		1	16	15	27	1	1	7	11	19	1	1	12	7	15	10	28	3	9	1	7	13	13	5	3	4	7	1	1	19	1	1	7	1	2	1	28	21	10	32	21	3	5	15	17	5	13	18
	27		14	3	1	8	7	6	1	1	12	17	1	1	18	1	21	6	1	15	6	13	1	1	28	14	10	10	1	16	12	11	4	10	2	3	7	1	16	17	1	10	3	7	16	1	1	1	7
	28		27	1	3	15	11	15	6	3	5	6	1	19	10	6	15	6	5	1	3	16	11	1	7	4	4	7	5	16	9	5	7	3	17	3	5	15	3	1	7	17	13	12	19	19	1	5	1
	32		9	12	1	32	21	3	15	3	1	13	5	4	1	1	6	15	9	1	1	13	28	12	1	16	7	1	3	1	12	12	21	1	9	8	1	14	1	21	3	13	1	19	1	6	1	13	13
		Age category	1	2	3	4	5	6	7	8	9	10	11	12	13	14	15	16	17	18	19	20	21	22	23	24	25	26	27	28	29	30	31	32	33	34	35	36	37	38	39	40	41	42	43	44	45	46	47
		1	28	21	23	16	22	20	13	18	24	21	22	14	16	19	16	17	18	25	12	11	17	23	21	17	15	14	20	23	19	19	16	17	20	23	27	18	17	20	17	14	24	13	18	25	27	12	19
		2	1	1	0	1	0	1	1	0	2	3	0	1	1	0	2	1	3	1	1	1	2	2	0	2	2	0	0	3	0	0	0	2	2	3	0	0	0	2	1	1	3	1	2	0	3	1	2
		3	4	7	3	11	8	5	3	7	3	4	9	3	5	8	2	7	3	4	10	7	11	2	3	10	4	8	6	3	14	7	5	6	5	7	4	2	4	10	5	5	5	4	6	5	4	2	7
		4	1	3	5	3	1	1	1	3	0	5	1	3	0	1	2	3	0	2	2	1	2	4	2	2	4	0	1	2	1	3	2	4	2	2	4	1	1	1	2	4	2	1	2	1	0	3	1
		5	3	4	6	1	0	0	2	3	5	3	6	6	2	4	4	3	8	2	6	3	4	3	4	2	5	4	4	3	7	3	3	3	6	4	4	2	5	4	2	7	1	7	3	3	2	5	4
		6	4	8	6	4	4	3	8	2	2	2	3	5	8	5	3	6	5	2	2	3	4	5	5	7	2	3	3	3	3	2	6	3	3	1	1	4	4	6	4	2	4	5	7	8	7	5	5
		7	6	3	5	5	4	7	7	4	4	4	5	4	8	4	9	6	5	4	5	9	4	2	8	4	9	11	6	6	3	7	15	5	4	8	6	5	9	4	8	5	9	6	5	6	4	8	6
		8	1	3	1	2	2	1	3	3	2	1	1	1	1	2	4	1	2	0	0	5	0	2	1	1	4	0	1	4	4	2	3	1	0	1	1	2	3	0	4	2	3	2	3	1	3	5	3
		9	1	0	0	0	1	0	1	0	0	0	1	1	1	2	1	3	2	2	1	3	1	0	1	0	1	1	3	1	1	3	0	0	1	0	0	3	2	0	1	0	1	0	1	2	0	0	0
		10	1	5	1	2	3	2	1	6	2	3	1	3	5	2	6	2	2	4	4	4	2	6	3	3	5	2	1	1	2	4	2	3	3	1	8	3	6	3	5	7	1	6	3	8	1	4	2
		11	0	2	4	2	4	4	2	3	1	0	1	6	2	3	4	5	2	2	3	5	2	3	2	4	2	2	5	2	1	3	0	2	4	0	1	4	1	0	3	1	2	1	1	2	1	4	4
		12	1	5	2	1	3	2	5	2	2	1	2	4	1	1	1	1	3	0	4	1	2	4	2	0	4	1	1	1	2	2	1	5	5	3	4	4	1	1	2	0	2	4	0	2	1	4	1
		13	4	3	2	9	5	5	3	4	5	4	6	5	4	4	10	4	4	9	6	8	7	4	5	4	2	7	8	2	5	4	2	6	3	5	0	1	5	6	4	4	5	9	5	1	5	2	7
		14	2	0	1	0	4	1	0	2	0	2	1	0	1	1	1	0	0	0	2	1	0	1	1	1	1	1	0	2	1	1	0	4	0	3	1	3	0	3	0	1	1	1	1	1	1	1	1
		15	1	3	3	4	2	4	2	3	4	5	4	1	2	2	3	6	5	2	4	3	3	2	5	2	1	4	2	4	1	4	3	6	0	2	2	4	2	1	2	4	0	2	7	1	5	3	3
		16	2	2	2	0	2	2	4	4	4	0	2	1	4	1	1	1	1	1	2	2	2	0	1	5	3	2	1	4	1	2	4	2	3	2	1	5	2	1	1	4	4	4	3	3	1	2	1
		17	3	1	3	2	1	3	2	2	2	3	1	4	4	1	0	1	2	3	0	2	1	0	1	2	3	4	4	2	2	0	0	1	4	2	2	2	2	6	1	5	1	3	1	1	2	3	0
		18	2	1	1	0	1	4	6	2	5	5	2	3	3	1	1	1	1	2	1	1	4	4	3	1	1	3	1	3	3	2	1	0	1	0	2	0	2	1	3	1	0	0	3	1	1	1	1
		19	5	1	3	4	1	2	1	1	3	2	2	1	3	3	2	2	2	2	2	3	1	2	3	3	0	2	3	1	1	2	2	1	2	3	1	2	2	1	1	1	0	2	1	3	1	2	4
		20	0	0	0	0	0	0	0	0	0	0	0	0	0	0	0	0	0	0	0	0	0	0	0	0	0	0	0	0	0	0	0	0	0	0	0	0	0	0	0	0	0	0	0	0	0	0	0
		21	0	0	1	2	6	1	5	4	3	4	2	4	2	2	2	2	2	1	4	0	1	2	0	1	3	2	4	3	3	0	4	2	1	2	2	1	3	2	2	3	2	1	1	0	2	2	0
		22	0	0	0	0	0	0	0	0	0	0	0	0	0	0	0	0	0	0	0	0	0	0	0	0	0	0	0	0	0	0	0	0	0	0	0	0	0	0	0	0	0	0	0	0	0	0	0
		23	0	0	2	0	0	4	2	0	0	0	1	1	1	1	0	0	0	2	1	1	1	0	0	1	1	1	0	0	0	0	2	0	2	1	2	1	2	1	2	1	2	1	1	0	1	0	1
		24	0	0	0	0	0	0	0	0	0	0	0	0	0	0	0	0	0	0	0	0	0	0	0	0	0	0	0	0	0	0	0	0	0	0	0	0	0	0	0	0	0	0	0	0	0	0	0
		25	0	0	0	0	0	0	0	0	0	0	0	0	0	0	0	0	0	0	0	0	0	0	0	0	0	0	0	0	0	0	0	0	0	0	0	0	0	0	0	0	0	0	0	0	0	0	0
		26	0	0	0	0	0	0	0	0	0	0	0	0	0	0	0	0	0	0	0	0	0	0	0	0	0	0	0	0	0	0	0	0	0	0	0	0	0	0	0	0	0	0	0	0	0	0	0
		27	2	1	0	1	0	1	1	1	0	0	0	2	0	4	0	1	2	1	2	0	1	1	1	0	1	0	1	0	0	1	2	1	3	0	0	4	2	1	0	1	1	0	0	1	2	2	0
		28	2	0	0	3	0	1	1	0	2	2	1	1	1	0	0	2	3	3	0	0	2	0	2	1	1	1	0	0	0	0	2	0	1	1	1	1	0	0	3	2	1	1	0	0	0	2	2
		29	0	0	0	0	0	0	0	0	0	0	0	0	0	0	0	0	0	0	0	0	0	0	0	0	0	0	0	0	0	0	0	0	0	0	0	0	0	0	0	0	0	0	0	0	0	0	0
		30	1	1	1	2	1	1	1	1	0	1	1	1	0	4	1	0	0	1	1	1	1	3	1	2	1	2	0	2	1	4	0	1	0	1	1	3	0	1	2	0	1	1	1	0	1	2	1
		2-day bins
	D	Age category	1	2	3	4	5	6	7	8	9	10	11	12	13	14	15	16	17	18	19	20	21	22	23	24	25	26	27	28	29	30	31	32	33	34	35	36	37	38	39	40	41	42	43	44	45	46	47
		2	29	22	23	17	22	21	14	18	26	24	22	15	17	19	18	18	21	26	13	12	19	25	21	19	17	14	20	26	19	19	16	19	22	26	27	18	17	22	18	15	27	14	20	25	30	13	21
		4	5	10	8	14	9	6	4	10	3	9	10	6	5	9	4	10	3	6	12	8	13	6	5	12	8	8	7	5	15	10	7	10	7	9	8	3	5	11	7	9	7	5	8	6	4	5	8
		6	7	12	12	5	4	3	10	5	7	5	9	11	10	9	7	9	13	4	8	6	8	8	9	9	7	7	7	6	10	5	9	6	9	5	5	6	9	10	6	9	5	12	10	11	9	10	9
		8	7	6	6	7	6	8	10	7	6	5	6	5	9	6	13	7	7	4	5	14	4	4	9	5	13	11	7	10	7	9	18	6	4	9	7	7	12	4	12	7	12	8	8	7	7	13	9
		10	2	5	1	2	4	2	2	6	2	3	2	4	6	4	7	5	4	6	5	7	3	6	4	3	6	3	4	2	3	7	2	3	4	1	8	6	8	3	6	7	2	6	4	10	1	4	2
		12	1	7	6	3	7	6	7	5	3	1	3	10	3	4	5	6	5	2	7	6	4	7	4	4	6	3	6	3	3	5	1	7	9	3	5	8	2	1	5	1	4	5	1	4	2	8	5
		14	6	3	3	9	9	6	3	6	5	6	7	5	5	5	11	4	4	9	8	9	7	5	6	5	3	8	8	4	6	5	2	10	3	8	1	4	5	9	4	5	6	10	6	2	6	3	8
		16	3	5	5	4	4	6	6	7	8	5	6	2	6	3	4	7	6	3	6	5	5	2	6	7	4	6	3	8	2	6	7	8	3	4	3	9	4	2	3	8	4	6	10	4	6	5	4
1102		18	5	2	4	2	2	7	8	4	7	8	3	7	7	2	1	2	3	5	1	3	5	4	4	3	4	7	5	5	5	2	1	1	5	2	4	2	4	7	4	6	1	3	4	2	3	4	1
75		20	5	1	3	4	1	2	1	1	3	2	2	1	3	3	2	2	2	2	2	3	1	2	3	3	0	2	3	1	1	2	2	1	2	3	1	2	2	1	1	1	0	2	1	3	1	2	4
123		22	0	0	1	2	6	1	5	4	3	4	2	4	2	2	2	2	2	1	4	0	1	2	0	1	3	2	4	3	3	0	4	2	1	2	2	1	3	2	2	3	2	1	1	0	2	2	0
0.0680581		24	0	0	2	0	0	4	2	0	0	0	1	1	1	1	0	0	0	2	1	1	1	0	0	1	1	1	0	0	0	0	2	0	2	1	2	1	2	1	2	1	2	1	1	0	1	0	1
0.8772		26	0	0	0	0	0	0	0	0	0	0	0	0	0	0	0	0	0	0	0	0	0	0	0	0	0	0	0	0	0	0	0	0	0	0	0	0	0	0	0	0	0	0	0	0	0	0	0
		28	4	1	0	4	0	2	2	1	2	2	1	3	1	4	0	3	5	4	2	0	3	1	3	1	2	1	1	0	0	1	4	1	4	1	1	5	2	1	3	3	2	1	0	1	2	4	2
		30	1	1	1	2	1	1	1	1	0	1	1	1	0	4	1	0	0	1	1	1	1	3	1	2	1	2	0	2	1	4	0	1	0	1	1	3	0	1	2	0	1	1	1	0	1	2	1
			75	75	75	75	75	75	75	75	75
j	1-j	jth root	1	2	3	4	5	6	7	8	9	10	11	12	13	14	15	16	17	18	19	20	21	22	23	24	25	26	27	28	29	30	31	32	33	34	35	36	37	38	39	40	41	42	43	44	45	46	47
2	-1	0.5	0.644131	0.56103	0.573639	0.493173	0.56103	0.548131	0.447547	0.507471	0.609904	0.585977	0.56103	0.463255	0.493173	0.521377	0.507471	0.507471	0.548131	0.609904	0.431267	0.414348	0.521377	0.59806	0.548131	0.521377	0.493173	0.447547	0.534921	0.609904	0.521377	0.521377	0.478448	0.521377	0.56103	0.609904	0.621522	0.507471	0.493173	0.56103	0.507471	0.463255	0.621522	0.447547	0.534921	0.59806	0.655142	0.431267	0.548131
4	-3	0.25	0.535717	0.637079	0.602512	0.692987	0.620517	0.5607	0.50665	0.637079	0.471491	0.620517	0.637079	0.5607	0.535717	0.620517	0.50665	0.637079	0.471491	0.5607	0.666789	0.602512	0.680266	0.5607	0.535717	0.666789	0.602512	0.602512	0.58273	0.535717	0.705043	0.637079	0.58273	0.637079	0.58273	0.620517	0.602512	0.471491	0.535717	0.652441	0.58273	0.620517	0.58273	0.535717	0.602512	0.5607	0.50665	0.535717	0.602512
6	-5	0.166667	0.714248	0.781381	0.781381	0.675296	0.650642	0.620182	0.757994	0.675296	0.714248	0.675296	0.7448	0.770131	0.757994	0.7448	0.714248	0.7448	0.791874	0.650642	0.730321	0.696131	0.730321	0.730321	0.7448	0.7448	0.714248	0.714248	0.714248	0.696131	0.757994	0.675296	0.7448	0.696131	0.7448	0.675296	0.675296	0.696131	0.7448	0.757994	0.696131	0.7448	0.675296	0.781381	0.757994	0.770131	0.7448	0.757994	0.7448
8	-7	0.125	0.79075	0.775659	0.775659	0.79075	0.775659	0.80406	0.826803	0.79075	0.775659	0.758182	0.775659	0.758182	0.815985	0.775659	0.854368	0.79075	0.79075	0.737326	0.758182	0.862319	0.737326	0.737326	0.815985	0.758182	0.854368	0.836712	0.79075	0.826803	0.79075	0.815985	0.889838	0.775659	0.737326	0.815985	0.79075	0.79075	0.845862	0.737326	0.845862	0.79075	0.845862	0.80406	0.80406	0.79075	0.79075	0.854368	0.815985
10	-9	0.1	0.741561	0.81272	0.691901	0.741561	0.794785	0.741561	0.741561	0.827673	0.741561	0.772247	0.741561	0.794785	0.827673	0.794785	0.840531	0.81272	0.794785	0.827673	0.81272	0.840531	0.772247	0.827673	0.794785	0.772247	0.827673	0.772247	0.794785	0.741561	0.772247	0.840531	0.741561	0.772247	0.794785	0.691901	0.85183	0.827673	0.85183	0.772247	0.827673	0.840531	0.741561	0.827673	0.794785	0.871052	0.691901	0.794785	0.741561
12	-11	0.0833333	0.744398	0.875447	0.864273	0.815765	0.875447	0.864273	0.875447	0.851241	0.815765	0.744398	0.815765	0.901859	0.815765	0.835558	0.851241	0.864273	0.851241	0.788662	0.875447	0.864273	0.835558	0.875447	0.835558	0.835558	0.864273	0.815765	0.864273	0.815765	0.815765	0.851241	0.744398	0.875447	0.893975	0.815765	0.851241	0.885243	0.788662	0.744398	0.851241	0.744398	0.835558	0.851241	0.744398	0.835558	0.788662	0.885243	0.851241
14	-13	0.0714286	0.891403	0.848344	0.848344	0.917597	0.917597	0.891403	0.848344	0.891403	0.879869	0.891403	0.901272	0.879869	0.879869	0.879869	0.930844	0.865956	0.865956	0.917597	0.909909	0.917597	0.901272	0.879869	0.891403	0.879869	0.848344	0.909909	0.909909	0.865956	0.891403	0.879869	0.824126	0.924528	0.848344	0.909909	0.784317	0.865956	0.879869	0.917597	0.865956	0.879869	0.891403	0.924528	0.891403	0.824126	0.891403	0.848344	0.909909
16	-15	0.0625	0.873628	0.90197	0.90197	0.889478	0.889478	0.912307	0.912307	0.921139	0.928859	0.90197	0.912307	0.851767	0.912307	0.873628	0.889478	0.921139	0.912307	0.873628	0.912307	0.90197	0.90197	0.851767	0.912307	0.921139	0.889478	0.912307	0.873628	0.928859	0.851767	0.912307	0.921139	0.928859	0.873628	0.889478	0.873628	0.935722	0.889478	0.851767	0.873628	0.928859	0.889478	0.912307	0.941904	0.889478	0.912307	0.90197	0.889478
18	-17	0.0555556	0.919543	0.873905	0.908214	0.873905	0.873905	0.936894	0.94387	0.908214	0.936894	0.94387	0.893814	0.936894	0.936894	0.873905	0.840892	0.873905	0.893814	0.919543	0.840892	0.893814	0.919543	0.908214	0.908214	0.893814	0.908214	0.936894	0.919543	0.919543	0.919543	0.873905	0.840892	0.840892	0.919543	0.873905	0.908214	0.873905	0.908214	0.936894	0.908214	0.928905	0.840892	0.893814	0.908214	0.873905	0.893814	0.908214	0.840892
20	-19	0.05	0.933848	0.861643	0.910298	0.923486	0.861643	0.892029	0.861643	0.861643	0.910298	0.892029	0.892029	0.861643	0.910298	0.910298	0.892029	0.892029	0.892029	0.892029	0.892029	0.910298	0.861643	0.892029	0.910298	0.910298	0	0.892029	0.910298	0.861643	0.861643	0.892029	0.892029	0.861643	0.892029	0.910298	0.861643	0.892029	0.892029	0.861643	0.861643	0.861643	0	0.892029	0.861643	0.910298	0.861643	0.892029	0.923486
22	-21	0.0454545	0	0	0.879002	0.907137	0.953587	0.879002	0.945717	0.936173	0.924011	0.936173	0.907137	0.936173	0.907137	0.907137	0.907137	0.907137	0.907137	0.879002	0.936173	0	0.879002	0.907137	0	0.879002	0.924011	0.907137	0.936173	0.924011	0.924011	0	0.936173	0.907137	0.879002	0.907137	0.907137	0.879002	0.924011	0.907137	0.907137	0.924011	0.907137	0.879002	0.879002	0	0.907137	0.907137	0
24	-23	0.0416667	0	0	0.919922	0	0	0.946878	0.919922	0	0	0	0.893734	0.893734	0.893734	0.893734	0	0	0	0.919922	0.893734	0.893734	0.893734	0	0	0.893734	0.893734	0.893734	0	0	0	0	0.919922	0	0.919922	0.893734	0.919922	0.893734	0.919922	0.893734	0.919922	0.893734	0.919922	0.893734	0.893734	0	0.893734	0	0.893734
26	-25	0.0384615	0	0	0	0	0	0	0	0	0	0	0	0	0	0	0	0	0	0	0	0	0	0	0	0	0	0	0	0	0	0	0	0	0	0	0	0	0	0	0	0	0	0	0	0	0	0	0
28	-27	0.0357143	0.963948	0.917385	0	0.963948	0	0.940378	0.940378	0.917385	0.940378	0.940378	0.917385	0.954095	0.917385	0.963948	0	0.954095	0.971661	0.963948	0.940378	0	0.954095	0.917385	0.954095	0.917385	0.940378	0.917385	0.917385	0	0	0.917385	0.963948	0.917385	0.963948	0.917385	0.917385	0.971661	0.940378	0.917385	0.954095	0.954095	0.940378	0.917385	0	0.917385	0.940378	0.963948	0.940378
30	-29	0.0333333	0.927019	0.927019	0.927019	0.948687	0.927019	0.927019	0.927019	0.927019	0	0.927019	0.927019	0.927019	0	0.970862	0.927019	0	0	0.927019	0.927019	0.927019	0.927019	0.961596	0.927019	0.948687	0.927019	0.948687	0	0.948687	0.927019	0.970862	0	0.927019	0	0.927019	0.927019	0.961596	0	0.927019	0.948687	0	0.927019	0.927019	0.927019	0	0.927019	0.948687	0.927019
	E		1	2	3	4	5	6	7	8	9	10	11	12	13	14	15	16	17	18	19	20	21	22	23	24	25	26	27	28	29	30	31	32	33	34	35	36	37	38	39	40	41	42	43	44	45	46	47
			0.644131	0.56103	0.573639	0.493173	0.56103	0.548131	0.447547	0.507471	0.609904	0.585977	0.56103	0.463255	0.493173	0.521377	0.507471	0.507471	0.548131	0.609904	0.431267	0.414348	0.521377	0.59806	0.548131	0.521377	0.493173	0.447547	0.534921	0.609904	0.521377	0.521377	0.478448	0.521377	0.56103	0.609904	0.621522	0.507471	0.493173	0.56103	0.507471	0.463255	0.621522	0.447547	0.534921	0.59806	0.655142	0.431267	0.548131
			0.535717	0.637079	0.602512	0.692987	0.620517	0.5607	0.50665	0.637079	0.471491	0.620517	0.637079	0.5607	0.535717	0.620517	0.50665	0.637079	0.471491	0.5607	0.666789	0.602512	0.680266	0.5607	0.535717	0.666789	0.602512	0.602512	0.58273	0.535717	0.705043	0.637079	0.58273	0.637079	0.58273	0.620517	0.602512	0.471491	0.535717	0.652441	0.58273	0.620517	0.58273	0.535717	0.602512	0.5607	0.50665	0.535717	0.602512
			0.714248	0.781381	0.781381	0.675296	0.650642	0.620182	0.757994	0.675296	0.714248	0.675296	0.7448	0.770131	0.757994	0.7448	0.714248	0.7448	0.791874	0.650642	0.730321	0.696131	0.730321	0.730321	0.7448	0.7448	0.714248	0.714248	0.714248	0.696131	0.757994	0.675296	0.7448	0.696131	0.7448	0.675296	0.675296	0.696131	0.7448	0.757994	0.696131	0.7448	0.675296	0.781381	0.757994	0.770131	0.7448	0.757994	0.7448
			0.79075	0.775659	0.775659	0.79075	0.775659	0.80406	0.826803	0.79075	0.775659	0.758182	0.775659	0.758182	0.815985	0.775659	0.854368	0.79075	0.79075	0.737326	0.758182	0.862319	0.737326	0.737326	0.815985	0.758182	0.854368	0.836712	0.79075	0.826803	0.79075	0.815985	0.889838	0.775659	0.737326	0.815985	0.79075	0.79075	0.845862	0.737326	0.845862	0.79075	0.845862	0.80406	0.80406	0.79075	0.79075	0.854368	0.815985
			0.741561	0.81272	0.691901	0.741561	0.794785	0.741561	0.741561	0.827673	0.741561	0.772247	0.741561	0.794785	0.827673	0.794785	0.840531	0.81272	0.794785	0.827673	0.81272	0.840531	0.772247	0.827673	0.794785	0.772247	0.827673	0.772247	0.794785	0.741561	0.772247	0.840531	0.741561	0.772247	0.794785	0.691901	0.85183	0.827673	0.85183	0.772247	0.827673	0.840531	0.741561	0.827673	0.794785	0.871052	0.691901	0.794785	0.741561
			0.744398	0.875447	0.864273	0.815765	0.875447	0.864273	0.875447	0.851241	0.815765	0.744398	0.815765	0.901859	0.815765	0.835558	0.851241	0.864273	0.851241	0.788662	0.875447	0.864273	0.835558	0.875447	0.835558	0.835558	0.864273	0.815765	0.864273	0.815765	0.815765	0.851241	0.744398	0.875447	0.893975	0.815765	0.851241	0.885243	0.788662	0.744398	0.851241	0.744398	0.835558	0.851241	0.744398	0.835558	0.788662	0.885243	0.851241
			0.891403	0.848344	0.848344	0.917597	0.917597	0.891403	0.848344	0.891403	0.879869	0.891403	0.901272	0.879869	0.879869	0.879869	0.930844	0.865956	0.865956	0.917597	0.909909	0.917597	0.901272	0.879869	0.891403	0.879869	0.848344	0.909909	0.909909	0.865956	0.891403	0.879869	0.824126	0.924528	0.848344	0.909909	0.784317	0.865956	0.879869	0.917597	0.865956	0.879869	0.891403	0.924528	0.891403	0.824126	0.891403	0.848344	0.909909
			0.873628	0.90197	0.90197	0.889478	0.889478	0.912307	0.912307	0.921139	0.928859	0.90197	0.912307	0.851767	0.912307	0.873628	0.889478	0.921139	0.912307	0.873628	0.912307	0.90197	0.90197	0.851767	0.912307	0.921139	0.889478	0.912307	0.873628	0.928859	0.851767	0.912307	0.921139	0.928859	0.873628	0.889478	0.873628	0.935722	0.889478	0.851767	0.873628	0.928859	0.889478	0.912307	0.941904	0.889478	0.912307	0.90197	0.889478
			0.919543	0.873905	0.908214	0.873905	0.873905	0.936894	0.94387	0.908214	0.936894	0.94387	0.893814	0.936894	0.936894	0.873905	0.840892	0.873905	0.893814	0.919543	0.840892	0.893814	0.919543	0.908214	0.908214	0.893814	0.908214	0.936894	0.919543	0.919543	0.919543	0.873905	0.840892	0.840892	0.919543	0.873905	0.908214	0.873905	0.908214	0.936894	0.908214	0.928905	0.840892	0.893814	0.908214	0.873905	0.893814	0.908214	0.840892
			0.933848	0.861643	0.910298	0.923486	0.861643	0.892029	0.861643	0.861643	0.910298	0.892029	0.892029	0.861643	0.910298	0.910298	0.892029	0.892029	0.892029	0.892029	0.892029	0.910298	0.861643	0.892029	0.910298	0.910298		0.892029	0.910298	0.861643	0.861643	0.892029	0.892029	0.861643	0.892029	0.910298	0.861643	0.892029	0.892029	0.861643	0.861643	0.861643		0.892029	0.861643	0.910298	0.861643	0.892029	0.923486
					0.879002	0.907137	0.953587	0.879002	0.945717	0.936173	0.924011	0.936173	0.907137	0.936173	0.907137	0.907137	0.907137	0.907137	0.907137	0.879002	0.936173		0.879002	0.907137		0.879002	0.924011	0.907137	0.936173	0.924011	0.924011		0.936173	0.907137	0.879002	0.907137	0.907137	0.879002	0.924011	0.907137	0.907137	0.924011	0.907137	0.879002	0.879002		0.907137	0.907137
					0.919922			0.946878	0.919922				0.893734	0.893734	0.893734	0.893734				0.919922	0.893734	0.893734	0.893734			0.893734	0.893734	0.893734					0.919922		0.919922	0.893734	0.919922	0.893734	0.919922	0.893734	0.919922	0.893734	0.919922	0.893734	0.893734		0.893734		0.893734
			0.963948	0.917385		0.963948		0.940378	0.940378	0.917385	0.940378	0.940378	0.917385	0.954095	0.917385	0.963948		0.954095	0.971661	0.963948	0.940378		0.954095	0.917385	0.954095	0.917385	0.940378	0.917385	0.917385			0.917385	0.963948	0.917385	0.963948	0.917385	0.917385	0.971661	0.940378	0.917385	0.954095	0.954095	0.940378	0.917385		0.917385	0.940378	0.963948	0.940378
			0.927019	0.927019	0.927019	0.948687	0.927019	0.927019	0.927019	0.927019		0.927019	0.927019	0.927019		0.970862	0.927019			0.927019	0.927019	0.927019	0.927019	0.961596	0.927019	0.948687	0.927019	0.948687		0.948687	0.927019	0.970862		0.927019		0.927019	0.927019	0.961596		0.927019	0.948687		0.927019	0.927019	0.927019		0.927019	0.948687	0.927019
			0.806683	0.814465	0.814164	0.817982	0.808443	0.818916	0.818229	0.819422	0.804078	0.814574	0.822899	0.820722	0.815687	0.826148	0.805159	0.81428	0.807598	0.819114	0.823369	0.810379	0.822527	0.81904	0.814859	0.824491	0.82211	0.821937	0.812387	0.806215	0.811547	0.815655	0.806154	0.814262	0.816236	0.818445	0.820887	0.818026	0.816457	0.817044	0.825028	0.81349	0.816828	0.820531	0.810891	0.803768	0.814667	0.81767	0.817625
[truncated: 461 more columns]
