# Supplementary material for: Estimation of population age structure, daily survival rates, and potential to support dengue virus transmission for Florida Keys Aedes aegypti via transcriptional profiling
Source: PLoS Negl Trop Dis. 2024 Aug 13;18(8):e0012350. doi: 10.1371/journal.pntd.0012350 (PMC11321583; doi:10.1371/journal.pntd.0012350)
Supplement: S6 File — (XLSX) [file pntd.0012350.s008.xlsx]

## Sheet: Contents
S6 File - Population age structure estimates
This file contains the data used to produce figures 4B and 6A-E

## Sheet: Population age structures
Fig. 4B - Age structure based on EIP categories
		Key Largo	Marathon	Key West
	Post-EIP	11.5385	23.8095	32.1429
	Within EIP	38.4615	38.0952	28.5714
	Pre EIP	50	38.0952	39.2857
Data represent the percentage of predicted ages that fall within each category
Fig. 6A - Observed population age structure based on age predictions
Fig. 6B - Estimated population age structure based on pl
Fig. 6C - Estimated population age structure based on pnl
	Age bin	Observed	pl	pnl
	1-5	42.6667	59.0739	51.3055
	6-10	20	24.1766	24.983
	11-15	18.6667	9.89455	12.1653
	16-20	10.6667	4.04945	5.92384
	21-25	4	1.65728	2.88459
	26-30	2.66667	0.67826	1.40463
	30+	1.33333	0.469894	1.33315
Fig. 6D - Comparison of observed and estimated population age structures based on EIP categories
		Expected - p (nl)	Expected - p (l)	Observed
	Post-EIP	8.19596	13.3335	22.6667
	Within EIP	32.7301	35.361	34.6667
	Pre EIP	59.0739	51.3055	42.6667
	Data represent the percentage of predicted ages that fall within each category
Fig. 6E - Bootstrapped estimates of the post-EIP population size
						Medians
Bootstrap	KW	KL	MA	FK		KW	KL	MA	FK
1	0.357143	0.192308	0.190476	0.24		0.321429	0.115385	0.238095	0.226667
2	0.285714	0.153846	0.380952	0.133333
3	0.357143	0.0769231	0.142857	0.213333
4	0.392857	0.269231	0.190476	0.24		Values are given in proportions of mosquitoes with an estimated age of 15 days post-eclosion or older
5	0.357143	0.115385	0.238095	0.186667
6	0.214286	0.230769	0.0952381	0.306667
7	0.321429	0	0.333333	0.333333
8	0.321429	0.0769231	0.238095	0.24
9	0.428571	0.115385	0.285714	0.306667
10	0.178571	0.153846	0.285714	0.293333
11	0.464286	0.153846	0.190476	0.213333
12	0.25	0.0769231	0.333333	0.253333
13	0.5	0.0384615	0.190476	0.266667
14	0.285714	0	0.285714	0.253333
15	0.357143	0.115385	0.285714	0.133333
16	0.357143	0.0769231	0.285714	0.213333
17	0.464286	0.115385	0.238095	0.24
18	0.321429	0.115385	0.0952381	0.24
19	0.178571	0.0384615	0.190476	0.226667
20	0.321429	0.0384615	0.0952381	0.173333
21	0.357143	0.192308	0.190476	0.226667
22	0.321429	0.0769231	0.285714	0.186667
23	0.25	0	0.285714	0.226667
24	0.321429	0.230769	0.285714	0.24
25	0.392857	0.0384615	0.285714	0.2
26	0.285714	0.0384615	0.142857	0.28
27	0.357143	0.230769	0.238095	0.213333
28	0.25	0.192308	0.285714	0.253333
29	0.392857	0.115385	0.333333	0.16
30	0.321429	0.0769231	0.0952381	0.2
31	0.25	0.153846	0.333333	0.266667
32	0.321429	0.115385	0.380952	0.186667
33	0.428571	0.0769231	0.285714	0.226667
34	0.321429	0.153846	0.571429	0.186667
35	0.464286	0.115385	0.0952381	0.186667
36	0.214286	0.115385	0.238095	0.306667
37	0.392857	0	0.285714	0.226667
38	0.285714	0	0.285714	0.2
39	0.5	0.115385	0.333333	0.226667
40	0.321429	0.153846	0.333333	0.293333
41	0.321429	0.192308	0.333333	0.16
42	0.357143	0.192308	0.190476	0.2
43	0.25	0.0384615	0.190476	0.24
44	0.357143	0.153846	0.285714	0.133333
45	0.25	0.153846	0.190476	0.213333
46	0.25	0.115385	0.190476	0.253333
47	0.214286	0.192308	0.142857	0.173333
48	0.25	0.153846	0.142857	0.253333
49	0.5	0.230769	0.428571	0.213333
50	0.357143	0.115385	0.285714	0.24
51	0.178571	0.153846	0.190476	0.213333
52	0.178571	0.153846	0.142857	0.253333
53	0.214286	0.0384615	0.380952	0.16
54	0.357143	0.346154	0.238095	0.2
55	0.25	0.0769231	0.47619	0.253333
56	0.357143	0.0384615	0.333333	0.333333
57	0.357143	0.0384615	0.238095	0.186667
58	0.142857	0.192308	0.238095	0.253333
59	0.392857	0.0384615	0.142857	0.32
60	0.5	0.230769	0.238095	0.226667
61	0.392857	0.0769231	0.142857	0.226667
62	0.142857	0.0769231	0.380952	0.253333
63	0.214286	0.0384615	0.333333	0.28
64	0.321429	0.0384615	0.238095	0.213333
65	0.392857	0.0769231	0.238095	0.173333
66	0.357143	0.192308	0.142857	0.293333
67	0.5	0.0384615	0.285714	0.213333
68	0.392857	0.0384615	0.142857	0.173333
69	0.428571	0.192308	0.142857	0.253333
70	0.321429	0.0769231	0.142857	0.173333
71	0.25	0	0.190476	0.266667
72	0.5	0.0384615	0.428571	0.213333
73	0.321429	0.0769231	0.142857	0.28
74	0.357143	0.192308	0.142857	0.253333
75	0.25	0.0769231	0.285714	0.16
76	0.321429	0.153846	0.238095	0.16
77	0.178571	0.230769	0.238095	0.24
78	0.25	0.115385	0.238095	0.36
79	0.464286	0.153846	0.0952381	0.213333
80	0.178571	0.0384615	0.142857	0.253333
81	0.357143	0.115385	0.285714	0.226667
82	0.357143	0.192308	0.047619	0.24
83	0.142857	0.153846	0.333333	0.213333
84	0.321429	0.230769	0.0952381	0.32
85	0.25	0.0384615	0.285714	0.293333
86	0.285714	0.115385	0.0952381	0.24
87	0.25	0.153846	0.047619	0.24
88	0.321429	0.0769231	0.380952	0.226667
89	0.285714	0.0769231	0.285714	0.266667
90	0.392857	0.115385	0.047619	0.253333
91	0.214286	0.0769231	0.238095	0.133333
92	0.285714	0.0384615	0.190476	0.133333
93	0.285714	0.0384615	0.238095	0.253333
94	0.464286	0.115385	0.142857	0.213333
95	0.392857	0.0769231	0.333333	0.2
96	0.428571	0.153846	0.333333	0.226667
97	0.142857	0.0769231	0.190476	0.226667
98	0.392857	0.0769231	0.238095	0.24
99	0.321429	0.0384615	0.0952381	0.186667
100	0.464286	0	0.285714	0.253333
101	0.25	0.0769231	0.190476	0.16
102	0.178571	0.153846	0.285714	0.2
103	0.464286	0.0769231	0.238095	0.24
104	0.392857	0.153846	0.428571	0.333333
105	0.321429	0.192308	0.190476	0.253333
106	0.25	0.0769231	0.190476	0.2
107	0.285714	0.115385	0.285714	0.24
108	0.214286	0.0384615	0.333333	0.293333
109	0.392857	0.192308	0.190476	0.186667
110	0.5	0.0769231	0.190476	0.226667
111	0.178571	0.153846	0.0952381	0.226667
112	0.464286	0.192308	0.333333	0.24
113	0.357143	0.153846	0.333333	0.226667
114	0.285714	0.192308	0.333333	0.306667
115	0.285714	0.0384615	0.190476	0.186667
116	0.285714	0.0769231	0.190476	0.213333
117	0.392857	0	0.238095	0.213333
118	0.464286	0	0.142857	0.226667
119	0.321429	0.0384615	0.190476	0.2
120	0.214286	0.115385	0.380952	0.186667
121	0.285714	0.115385	0.238095	0.28
122	0.357143	0.0769231	0.333333	0.293333
123	0.392857	0.230769	0.285714	0.213333
124	0.321429	0.115385	0.238095	0.306667
125	0.428571	0.115385	0.238095	0.186667
126	0.178571	0.0769231	0.190476	0.213333
127	0.428571	0.192308	0	0.2
128	0.285714	0.192308	0.238095	0.226667
129	0.392857	0.230769	0.190476	0.226667
130	0.357143	0.153846	0.190476	0.293333
131	0.178571	0.192308	0.190476	0.253333
132	0.285714	0.115385	0.0952381	0.186667
133	0.25	0.115385	0.190476	0.173333
134	0.428571	0.0769231	0.142857	0.2
135	0.214286	0.153846	0.285714	0.2
136	0.0714286	0.115385	0.285714	0.253333
137	0.357143	0.0769231	0.380952	0.146667
138	0.392857	0.0769231	0.238095	0.306667
139	0.321429	0.115385	0.142857	0.186667
140	0.392857	0.153846	0.190476	0.226667
141	0.142857	0.230769	0.142857	0.226667
142	0.25	0.153846	0.333333	0.24
143	0.321429	0	0.285714	0.186667
144	0.357143	0.115385	0.190476	0.106667
145	0.285714	0.0769231	0.142857	0.2
146	0.357143	0.153846	0.238095	0.213333
147	0.428571	0.115385	0.190476	0.32
148	0.25	0.153846	0.190476	0.253333
149	0.321429	0.0384615	0.142857	0.28
150	0.357143	0.230769	0.190476	0.2
151	0.285714	0.230769	0.333333	0.2
152	0.321429	0.0769231	0.238095	0.173333
153	0.25	0.0769231	0.238095	0.24
154	0.285714	0.115385	0.285714	0.293333
155	0.464286	0.230769	0.142857	0.306667
156	0.357143	0.153846	0.380952	0.213333
157	0.392857	0.115385	0.285714	0.24
158	0.285714	0.115385	0.047619	0.213333
159	0.214286	0.0769231	0.238095	0.186667
160	0.5	0.230769	0.190476	0.28
161	0.142857	0.115385	0.285714	0.213333
162	0.535714	0.0769231	0.190476	0.28
163	0.5	0.192308	0.142857	0.346667
164	0.357143	0.0769231	0.142857	0.226667
165	0.392857	0.0769231	0.142857	0.226667
166	0.142857	0.115385	0.190476	0.173333
167	0.285714	0.0769231	0.190476	0.146667
168	0.178571	0.0384615	0.285714	0.28
169	0.357143	0.0769231	0.190476	0.2
170	0.321429	0.115385	0.190476	0.186667
171	0.357143	0.192308	0.238095	0.266667
172	0.428571	0.0769231	0.238095	0.186667
173	0.285714	0.115385	0.380952	0.24
174	0.25	0.115385	0.0952381	0.226667
175	0.392857	0.115385	0.380952	0.226667
176	0.285714	0.192308	0.142857	0.28
177	0.5	0.153846	0.285714	0.266667
178	0.285714	0.0769231	0.285714	0.173333
179	0.25	0.0769231	0.0952381	0.24
180	0.214286	0.115385	0.285714	0.186667
181	0.321429	0.0769231	0.047619	0.28
182	0.392857	0.192308	0.380952	0.173333
183	0.214286	0.153846	0.190476	0.28
184	0.428571	0.0384615	0.190476	0.253333
185	0.25	0.192308	0.190476	0.226667
186	0.285714	0.115385	0.380952	0.28
187	0.321429	0.115385	0.0952381	0.226667
188	0.357143	0.0384615	0.238095	0.173333
189	0.5	0.115385	0.238095	0.266667
190	0.464286	0.0384615	0.190476	0.173333
191	0.321429	0.115385	0.238095	0.226667
192	0.321429	0.115385	0.285714	0.266667
193	0.357143	0.0769231	0.238095	0.213333
194	0.25	0.115385	0.047619	0.146667
195	0.321429	0.115385	0.0952381	0.213333
196	0.357143	0.192308	0.333333	0.186667
197	0.321429	0.192308	0.190476	0.24
198	0.285714	0.0769231	0.142857	0.253333
199	0.321429	0.230769	0.0952381	0.133333
200	0.321429	0.153846	0.142857	0.24
201	0.285714	0.115385	0.47619	0.186667
202	0.392857	0.0384615	0.0952381	0.226667
203	0.392857	0.0769231	0.238095	0.226667
204	0.321429	0.153846	0.285714	0.2
205	0.285714	0.0384615	0.285714	0.226667
206	0.178571	0.0769231	0.142857	0.16
207	0.285714	0.0769231	0.190476	0.24
208	0.321429	0.230769	0.190476	0.24
209	0.464286	0.115385	0.333333	0.24
210	0.285714	0.153846	0.238095	0.266667
211	0.535714	0.115385	0.238095	0.253333
212	0.25	0.192308	0.142857	0.2
213	0.428571	0.0769231	0.47619	0.16
214	0.357143	0.115385	0.190476	0.16
215	0.357143	0.153846	0.428571	0.2
216	0.357143	0	0.0952381	0.2
217	0.214286	0.192308	0.285714	0.173333
218	0.357143	0.0769231	0.285714	0.226667
219	0.357143	0.153846	0.333333	0.266667
220	0.357143	0.0769231	0.238095	0.253333
221	0.428571	0.153846	0.190476	0.266667
222	0.392857	0.153846	0.47619	0.226667
223	0.25	0.115385	0.142857	0.16
224	0.25	0.0769231	0.047619	0.2
225	0.321429	0.115385	0.238095	0.2
226	0.357143	0.269231	0.190476	0.226667
227	0.214286	0.230769	0.238095	0.186667
228	0.428571	0.0384615	0.238095	0.253333
229	0.321429	0.115385	0.190476	0.293333
230	0.285714	0.153846	0.238095	0.226667
231	0.25	0.192308	0.190476	0.226667
232	0.178571	0.153846	0.238095	0.173333
233	0.321429	0.0384615	0.285714	0.186667
234	0.5	0.0769231	0.333333	0.226667
235	0.285714	0.0769231	0.380952	0.2
236	0.25	0.153846	0.238095	0.186667
237	0.25	0.192308	0.238095	0.253333
238	0.178571	0.0384615	0.333333	0.186667
239	0.428571	0	0.333333	0.226667
240	0.214286	0.115385	0.238095	0.173333
241	0.428571	0.0769231	0.238095	0.226667
242	0.25	0.230769	0.0952381	0.306667
243	0.357143	0.192308	0.285714	0.24
244	0.428571	0.0384615	0.0952381	0.133333
245	0.392857	0.115385	0.142857	0.24
246	0.464286	0.0769231	0.285714	0.2
247	0.392857	0.115385	0.190476	0.16
248	0.321429	0.115385	0.190476	0.226667
249	0.25	0.0384615	0.142857	0.293333
250	0.25	0.153846	0.285714	0.226667
251	0.321429	0.0769231	0.238095	0.186667
252	0.392857	0.115385	0.238095	0.2
253	0.321429	0.115385	0.190476	0.213333
254	0.392857	0.0769231	0.0952381	0.333333
255	0.285714	0	0.285714	0.133333
256	0.25	0.0769231	0.285714	0.226667
257	0.357143	0	0.285714	0.333333
258	0.214286	0.115385	0.285714	0.293333
259	0.464286	0.0769231	0.333333	0.266667
260	0.25	0.0384615	0.190476	0.266667
261	0.357143	0.0769231	0.142857	0.213333
262	0.214286	0.0384615	0.238095	0.253333
263	0.357143	0.0769231	0.238095	0.266667
264	0.285714	0.115385	0.238095	0.24
265	0.178571	0.153846	0.142857	0.266667
266	0.357143	0.153846	0.380952	0.226667
267	0.107143	0.0384615	0.238095	0.24
268	0.321429	0.192308	0.238095	0.226667
269	0.428571	0.115385	0.238095	0.32
270	0.214286	0.153846	0.380952	0.266667
271	0.392857	0.230769	0.047619	0.213333
272	0.285714	0.153846	0.285714	0.24
273	0.464286	0.153846	0.047619	0.16
274	0.392857	0.0769231	0.285714	0.253333
275	0.178571	0.153846	0.0952381	0.186667
276	0.178571	0.0384615	0.285714	0.186667
277	0.392857	0.0384615	0.047619	0.146667
278	0.392857	0.269231	0.238095	0.24
279	0.464286	0.153846	0.142857	0.333333
280	0.25	0.115385	0.190476	0.16
281	0.428571	0.153846	0.190476	0.28
282	0.392857	0	0.142857	0.173333
283	0.428571	0.0384615	0.285714	0.186667
284	0.392857	0	0.0952381	0.226667
285	0.142857	0.115385	0.0952381	0.146667
286	0.285714	0.153846	0.0952381	0.24
287	0.357143	0.230769	0.190476	0.146667
288	0.285714	0	0.142857	0.2
289	0.214286	0.0769231	0.142857	0.16
290	0.285714	0.0384615	0.333333	0.266667
291	0.178571	0.153846	0.333333	0.186667
292	0.285714	0.153846	0.190476	0.213333
293	0.357143	0.153846	0.142857	0.306667
294	0.178571	0.115385	0.285714	0.213333
295	0.5	0.153846	0.428571	0.173333
296	0.178571	0.153846	0.285714	0.24
297	0.321429	0.153846	0.0952381	0.266667
298	0.178571	0.0769231	0.380952	0.226667
299	0.321429	0.0769231	0.190476	0.12
300	0.357143	0.115385	0.333333	0.186667
301	0.428571	0.0769231	0.0952381	0.186667
302	0.357143	0.0384615	0.190476	0.253333
303	0.178571	0.115385	0.190476	0.24
304	0.392857	0.153846	0.142857	0.28
305	0.321429	0.115385	0.380952	0.24
306	0.214286	0.0769231	0.0952381	0.213333
307	0.285714	0.0384615	0.190476	0.2
308	0.285714	0.0384615	0.190476	0.24
309	0.107143	0.0769231	0.190476	0.226667
310	0.392857	0.0769231	0.142857	0.253333
311	0.214286	0.0769231	0.0952381	0.146667
312	0.357143	0.192308	0.238095	0.146667
313	0.214286	0.192308	0.190476	0.2
314	0.392857	0.0769231	0.285714	0.266667
315	0.178571	0.0384615	0.428571	0.253333
316	0.178571	0.153846	0.190476	0.2
317	0.357143	0.115385	0.142857	0.213333
318	0.321429	0.0769231	0.333333	0.266667
319	0.285714	0.0769231	0.333333	0.16
320	0.321429	0.153846	0.285714	0.253333
321	0.25	0.230769	0.238095	0.08
322	0.392857	0.0769231	0.238095	0.373333
323	0.428571	0.115385	0.285714	0.24
324	0.321429	0.115385	0.285714	0.226667
325	0.357143	0.0384615	0.190476	0.2
326	0.25	0.192308	0.238095	0.266667
327	0.321429	0	0.238095	0.2
328	0.392857	0.153846	0.380952	0.133333
329	0.178571	0.153846	0.333333	0.226667
330	0.214286	0.153846	0.285714	0.16
331	0.357143	0.0769231	0.238095	0.146667
332	0.285714	0.269231	0.190476	0.28
333	0.321429	0.230769	0.380952	0.186667
334	0.285714	0.0769231	0.190476	0.146667
335	0.392857	0.153846	0.285714	0.28
336	0.25	0.192308	0.238095	0.346667
337	0.321429	0.0769231	0.380952	0.253333
338	0.357143	0.0384615	0.285714	0.2
339	0.357143	0	0.0952381	0.24
340	0.357143	0.153846	0.380952	0.226667
341	0.25	0.0384615	0.190476	0.226667
342	0.214286	0.115385	0.190476	0.24
343	0.464286	0.0384615	0.190476	0.266667
344	0.357143	0.115385	0.142857	0.226667
345	0.214286	0.0769231	0.190476	0.293333
346	0.214286	0	0.238095	0.2
347	0.25	0	0.238095	0.0933333
348	0.321429	0.115385	0.238095	0.226667
349	0.357143	0.0384615	0.190476	0.266667
350	0.25	0.192308	0.380952	0.133333
351	0.321429	0.0384615	0.333333	0.226667
352	0.392857	0.0769231	0.285714	0.253333
353	0.392857	0.192308	0.238095	0.32
354	0.5	0.115385	0.047619	0.16
355	0.428571	0.0384615	0.285714	0.253333
356	0.142857	0.115385	0.333333	0.28
357	0.392857	0.115385	0.238095	0.266667
358	0.428571	0.0384615	0.190476	0.266667
359	0.428571	0.0384615	0.190476	0.2
360	0.392857	0.115385	0.238095	0.266667
361	0.464286	0.115385	0.285714	0.24
362	0.321429	0.0769231	0.190476	0.28
363	0.357143	0.153846	0.142857	0.16
364	0.464286	0.115385	0.380952	0.106667
365	0.357143	0.115385	0.0952381	0.306667
366	0.321429	0.153846	0.047619	0.213333
367	0.321429	0.115385	0.142857	0.213333
368	0.392857	0.115385	0.190476	0.266667
369	0.178571	0.0384615	0.333333	0.16
370	0.25	0.153846	0.380952	0.24
371	0.571429	0.115385	0.047619	0.2
372	0.321429	0.269231	0.285714	0.253333
373	0.25	0	0.142857	0.173333
374	0.464286	0.192308	0.285714	0.266667
375	0.321429	0.0384615	0.285714	0.226667
376	0.392857	0.115385	0.285714	0.226667
377	0.178571	0.0384615	0.238095	0.186667
378	0.392857	0.115385	0	0.2
379	0.178571	0	0.190476	0.0933333
380	0.285714	0.153846	0.190476	0.2
381	0.214286	0.115385	0.380952	0.2
382	0.25	0.0384615	0.52381	0.186667
383	0.321429	0.115385	0.0952381	0.173333
384	0.25	0.153846	0.142857	0.266667
385	0.464286	0.115385	0.047619	0.266667
386	0.392857	0.0769231	0.238095	0.2
387	0.285714	0.115385	0.238095	0.253333
388	0.285714	0.0384615	0.190476	0.133333
389	0.214286	0.0384615	0.142857	0.2
390	0.25	0.192308	0.285714	0.28
391	0.25	0.0384615	0.380952	0.266667
392	0.392857	0	0.238095	0.213333
393	0.535714	0.153846	0.238095	0.266667
394	0.357143	0.0384615	0.238095	0.293333
395	0.428571	0.115385	0.190476	0.226667
396	0.25	0.0769231	0.190476	0.186667
397	0.214286	0.192308	0.47619	0.253333
398	0.428571	0.0384615	0.190476	0.32
399	0.321429	0.192308	0.142857	0.226667
400	0.25	0.0384615	0.238095	0.226667
401	0.107143	0.0384615	0.333333	0.226667
402	0.392857	0.0384615	0.333333	0.226667
403	0.25	0.153846	0.238095	0.266667
404	0.25	0.0769231	0.190476	0.306667
405	0.285714	0.153846	0.428571	0.186667
406	0.285714	0.153846	0.190476	0.293333
407	0.25	0.0384615	0.238095	0.28
408	0.285714	0.0384615	0.238095	0.213333
409	0.428571	0.115385	0.190476	0.2
410	0.357143	0.192308	0.285714	0.253333
411	0.285714	0.115385	0.285714	0.266667
412	0.321429	0.0384615	0.285714	0.24
413	0.25	0.0384615	0.190476	0.213333
414	0.285714	0.115385	0.238095	0.146667
415	0.25	0.153846	0.190476	0.226667
416	0.357143	0.230769	0.190476	0.28
417	0.357143	0.115385	0.285714	0.2
418	0.25	0.115385	0.238095	0.213333
419	0.214286	0.0769231	0.190476	0.253333
420	0.392857	0.115385	0.380952	0.12
421	0.285714	0.115385	0.0952381	0.226667
422	0.464286	0.0384615	0.333333	0.186667
423	0.25	0	0.285714	0.213333
424	0.285714	0.115385	0.285714	0.2
425	0.178571	0.0769231	0.285714	0.306667
426	0.321429	0.115385	0.190476	0.173333
427	0.357143	0.0384615	0.285714	0.253333
428	0.357143	0.0769231	0.333333	0.28
429	0.357143	0.0384615	0.238095	0.213333
430	0.25	0.115385	0.238095	0.32
431	0.321429	0.115385	0.333333	0.213333
432	0.392857	0.0769231	0.285714	0.253333
433	0.357143	0.0769231	0.380952	0.253333
434	0.392857	0.115385	0.142857	0.173333
435	0.25	0.0384615	0.238095	0.386667
436	0.178571	0.192308	0.238095	0.226667
437	0.285714	0.192308	0.380952	0.253333
438	0.571429	0.0769231	0.238095	0.213333
439	0.357143	0.230769	0.238095	0.266667
440	0.357143	0.115385	0.047619	0.226667
441	0.357143	0.153846	0.285714	0.346667
442	0.142857	0.192308	0.142857	0.16
443	0.392857	0.192308	0.428571	0.32
444	0.25	0.115385	0.428571	0.146667
445	0.285714	0.0384615	0.285714	0.173333
446	0.142857	0.0769231	0.333333	0.28
447	0.25	0.115385	0.238095	0.2
448	0.5	0.153846	0.238095	0.24
449	0.178571	0	0.285714	0.213333
450	0.357143	0.0384615	0.190476	0.2
451	0.392857	0.153846	0.142857	0.266667
452	0.107143	0.0769231	0.0952381	0.253333
453	0.392857	0.0769231	0.285714	0.186667
454	0.5	0.115385	0.333333	0.186667
455	0.285714	0.192308	0.0952381	0.253333
456	0.357143	0.0384615	0.238095	0.24
457	0.142857	0.0384615	0.0952381	0.186667
458	0.142857	0.115385	0.142857	0.333333
459	0.464286	0.115385	0.0952381	0.2
460	0.357143	0.115385	0.190476	0.24
461	0.464286	0.153846	0.238095	0.32
462	0.321429	0.192308	0.190476	0.24
463	0.321429	0.0769231	0.142857	0.213333
464	0.428571	0.0769231	0.142857	0.266667
465	0.285714	0.115385	0.238095	0.173333
466	0.5	0.153846	0.285714	0.2
467	0.428571	0.0769231	0.428571	0.213333
468	0.25	0.192308	0.285714	0.2
469	0.428571	0.0384615	0.190476	0.133333
470	0.25	0.0769231	0.285714	0.24
471	0.285714	0.0384615	0.190476	0.213333
472	0.25	0.0769231	0.428571	0.186667
473	0.464286	0.0769231	0.285714	0.173333
474	0.321429	0.153846	0.380952	0.253333
475	0.428571	0	0.142857	0.293333
476	0.285714	0.192308	0.285714	0.253333
477	0.25	0.0384615	0.333333	0.2
478	0.285714	0.192308	0.142857	0.213333
479	0.321429	0.0384615	0.190476	0.226667
480	0.321429	0.0769231	0.238095	0.253333
481	0.464286	0.192308	0.190476	0.28
482	0.428571	0.0769231	0.047619	0.186667
483	0.321429	0.153846	0.380952	0.266667
484	0.25	0.153846	0.285714	0.2
485	0.357143	0	0.190476	0.213333
486	0.392857	0.192308	0.0952381	0.253333
487	0.25	0.0384615	0.428571	0.2
488	0.285714	0.115385	0.142857	0.306667
489	0.25	0	0.285714	0.253333
490	0.178571	0.153846	0.238095	0.24
491	0.357143	0.115385	0.285714	0.213333
492	0.285714	0.269231	0.238095	0.146667
493	0.285714	0.115385	0.333333	0.186667
494	0.285714	0.0769231	0.380952	0.266667
495	0.214286	0.115385	0.190476	0.186667
496	0.178571	0.230769	0.190476	0.266667
497	0.321429	0.115385	0.190476	0.186667
498	0.285714	0.0769231	0.238095	0.226667
499	0.25	0.0769231	0.190476	0.213333
500	0.428571	0.0769231	0.190476	0.173333
